# Supplementary material for: Lineages to circuits: the developmental and evolutionary architecture of information channels into the central complex
Source: J Comp Physiol A Neuroethol Sens Neural Behav Physiol. 2023 Mar 17;209(4):679–720. doi: 10.1007/s00359-023-01616-y (PMC10354165; doi:10.1007/s00359-023-01616-y)
Supplement: Supplementary file 26 — Supp. Table 1 All hemibrain CX large-field neurons with their lineage assignments. Neurons were included in our list if they: (1) innervated any of the CX compartments, (2) formed more than a total of 15 T-bars and post-synaptic densities in said compartments, and (3) formed at least one output connection, to a single neuron, with a strength greater than 5 synapses.(CSV 53 KB) [file 359_2023_1616_MOESM26_ESM.csv]

bodyId	type	instance	cellBodyFiber	HartensteinLineage	HartensteinHemilineage	Neuropil
5813071320	AOTU046	AOTU046_R	PDM21	DM6	DM6_dorso-medial	FB
978336888	AOTU046	AOTU046_R	PDM21	DM6	DM6_dorso-medial	FB
977710985	AOTU046	AOTU046(PDM21)_L	N/A	DM6	DM6_dorso-medial	FB
5813061383	Delta7	Delta7(PB15)_L1L9R8_R	PVM11	PBp1	PBp1	PB
881221166	Delta7	Delta7(PB15)_L1L9R8_R	PVM11	PBp1	PBp1	PB
911574261	Delta7	Delta7(PB15)_L1L9R8_R	PVM11	PBp1	PBp1	PB
911911004	Delta7	Delta7(PB15)_L1L9R8_R	PVM11	PBp1	PBp1	PB
911919917	Delta7	Delta7(PB15)_L1L9R8_R	PVM11	PBp1	PBp1	PB
911470352	Delta7	Delta7(PB15)_L2R7_R	PVM11	PBp1	PBp1	PB
911574041	Delta7	Delta7(PB15)_L2R7_R	PVM11	PBp1	PBp1	PB
911578496	Delta7	Delta7(PB15)_L2R7_R	PVM11	PBp1	PBp1	PB
911911699	Delta7	Delta7(PB15)_L2R7_R	PVM11	PBp1	PBp1	PB
942522378	Delta7	Delta7(PB15)_L2R7_R	PVM11	PBp1	PBp1	PB
911565419	Delta7	Delta7(PB15)_L3R6_R	PVM11	PBp1	PBp1	PB
911906936	Delta7	Delta7(PB15)_L3R6_R	PVM11	PBp1	PBp1	PB
910783961	Delta7	Delta7(PB15)_L3R6_R	PVM11	PBp1	PBp1	PB
941469087	Delta7	Delta7(PB15)_L3R6_R	PVM11	PBp1	PBp1	PB
880880259	Delta7	Delta7(PB15)_L4R5_R	PVM11	PBp1	PBp1	PB
910442723	Delta7	Delta7(PB15)_L4R5_R	PVM11	PBp1	PBp1	PB
911129339	Delta7	Delta7(PB15)_L4R5_R	PVM11	PBp1	PBp1	PB
911134009	Delta7	Delta7(PB15)_L4R5_R	PVM11	PBp1	PBp1	PB
911138168	Delta7	Delta7(PB15)_L4R5_R	PVM11	PBp1	PBp1	PB
911901802	Delta7	Delta7(PB15)_L4R6_R	PVM11	PBp1	PBp1	PB
910442782	Delta7	Delta7(PB15)_L4R6_R	PVM11	PBp1	PBp1	PB
5813048042	Delta7	Delta7(PB15)_L5R4_L	PVM11	PBp1	PBp1	PB
880530613	Delta7	Delta7(PB15)_L5R4_L	PVM11	PBp1	PBp1	PB
880875736	Delta7	Delta7(PB15)_L5R4_L	PVM11	PBp1	PBp1	PB
910796989	Delta7	Delta7(PB15)_L5R4_L	PVM11	PBp1	PBp1	PB
910801332	Delta7	Delta7(PB15)_L5R4_L	PVM11	PBp1	PBp1	PB
734581598	Delta7	Delta7(PB15)_L6R3_L	PVM11	PBp1	PBp1	PB
911919044	Delta7	Delta7(PB15)_L6R3_L	PVM11	PBp1	PBp1	PB
941482720	Delta7	Delta7(PB15)_L6R3_L	PVM11	PBp1	PBp1	PB
941814787	Delta7	Delta7(PB15)_L6R3_L	PVM11	PBp1	PBp1	PB
973959177	Delta7	Delta7(PB15)_L6R3_L	PVM11	PBp1	PBp1	PB
911211196	Delta7	Delta7(PB15)_L6R4_L	PVM11	PBp1	PBp1	PB
911241750	Delta7	Delta7(PB15)_L6R4_L	PVM11	PBp1	PBp1	PB
1158747783	Delta7	Delta7(PB15)_L7R2_L	PVM11	PBp1	PBp1	PB
912243353	Delta7	Delta7(PB15)_L7R2_L	PVM11	PBp1	PBp1	PB
911129204	Delta7	Delta7(PB15)_L7R2_L	PVM11	PBp1	PBp1	PB
941810314	Delta7	Delta7(PB15)_L7R3_L	PVM11	PBp1	PBp1	PB
911578595	Delta7	Delta7(PB15)_L8R1R9_L	PVM11	PBp1	PBp1	PB
911911193	Delta7	Delta7(PB15)_L8R1R9_L	PVM11	PBp1	PBp1	PB
910442752	Delta7	Delta7(PB15)_L8R1R9_L	PVM11	PBp1	PBp1	PB
910783731	Delta7	Delta7(PB15)_L8R1R9_L	PVM11	PBp1	PBp1	PB
910783883	Delta7	Delta7(PB15)_L8R1R9_L	PVM11	PBp1	PBp1	PB
1291103485	ER1_a	ER1_a(ring)_L	AVM07	DALv2	DALv2	EB
1291444314	ER1_a	ER1_a(ring)_L	AVM07	DALv2	DALv2	EB
1322129437	ER1_a	ER1_a(ring)_L	AVM07	DALv2	DALv2	EB
1322133296	ER1_a	ER1_a(ring)_L	AVM07	DALv2	DALv2	EB
1322133768	ER1_a	ER1_a(ring)_L	N/A	DALv2	DALv2	EB
1322133825	ER1_a	ER1_a(ring)_L	AVM07	DALv2	DALv2	EB
1352823209	ER1_a	ER1_a(ring)_L	AVM07	DALv2	DALv2	EB
5813059835	ER1_a	ER1_a(ring)_L	AVM07	DALv2	DALv2	EB
1294414279	ER1_a	ER1_a(ring)_R	AVM07	DALv2	DALv2	EB
1291435551	ER1_a	ER1_a(ring)_R	AVM07	DALv2	DALv2	EB
1322129781	ER1_a	ER1_a(ring)_R	N/A	DALv2	DALv2	EB
1322133858	ER1_a	ER1_a(ring)_R	AVM07	DALv2	DALv2	EB
1322466938	ER1_a	ER1_a(ring)_R	AVM07	DALv2	DALv2	EB
1322470368	ER1_a	ER1_a(ring)_R	AVM07	DALv2	DALv2	EB
1322470462	ER1_a	ER1_a(ring)_R	AVM07	DALv2	DALv2	EB
1355806197	ER1_a	ER1_a(ring)_R	AVM07	DALv2	DALv2	EB
1291094742	ER1_b	ER1_b(ring)_L	AVM07	DALv2	DALv2	EB
1322129724	ER1_b	ER1_b(ring)_L	AVM07	DALv2	DALv2	EB
1322129730	ER1_b	ER1_b(ring)_L	AVM07	DALv2	DALv2	EB
1322133531	ER1_b	ER1_b(ring)_L	AVM07	DALv2	DALv2	EB
1322133891	ER1_b	ER1_b(ring)_L	AVM07	DALv2	DALv2	EB
1322142804	ER1_b	ER1_b(ring)_L	AVM07	DALv2	DALv2	EB
1353168228	ER1_b	ER1_b(ring)_L	AVM07	DALv2	DALv2	EB
1291094620	ER1_b	ER1_b(ring)_R	AVM07	DALv2	DALv2	EB
1291099014	ER1_b	ER1_b(ring)_R	AVM07	DALv2	DALv2	EB
1291435693	ER1_b	ER1_b(ring)_R	AVM07	DALv2	DALv2	EB
1294082002	ER1_b	ER1_b(ring)_R	AVM07	DALv2	DALv2	EB
1322129610	ER1_b	ER1_b(ring)_R	AVM07	DALv2	DALv2	EB
1322137688	ER1_b	ER1_b(ring)_R	AVM07	DALv2	DALv2	EB
1322138079	ER1_b	ER1_b(ring)_R	AVM07	DALv2	DALv2	EB
1198680122	ER2_a	ER2_a(ring)_L	AVM07	DALv2	DALv2	EB
1198680249	ER2_a	ER2_a(ring)_L	AVM07	DALv2	DALv2	EB
1198684596	ER2_a	ER2_a(ring)_L	AVM07	DALv2	DALv2	EB
1198334861	ER2_a	ER2_a(ring)_L	AVM07	DALv2	DALv2	EB
5813047446	ER2_a	ER2_a(ring)_L	AVM07	DALv2	DALv2	EB
1106180107	ER2_a	ER2_a(ring)_R	AVM07	DALv2	DALv2	EB
1137219365	ER2_a	ER2_a(ring)_R	AVM07	DALv2	DALv2	EB
1167563121	ER2_a	ER2_a(ring)_R	AVM07	DALv2	DALv2	EB
1198257581	ER2_a	ER2_a(ring)_R	AVM07	DALv2	DALv2	EB
1199017128	ER2_b	ER2_b(ring)_L	AVM07	DALv2	DALv2	EB
1229710803	ER2_b	ER2_b(ring)_L	AVM07	DALv2	DALv2	EB
1260422110	ER2_b	ER2_b(ring)_L	AVM07	DALv2	DALv2	EB
1168923315	ER2_b	ER2_b(ring)_R	AVM07	DALv2	DALv2	EB
1229369776	ER2_b	ER2_b(ring)_R	AVM07	DALv2	DALv2	EB
5813077556	ER2_b	ER2_b(ring)_R	AVM07	DALv2	DALv2	EB
1168059800	ER2_c	ER2_c(ring)_L	AVM07	DALv2	DALv2	EB
1168064774	ER2_c	ER2_c(ring)_L	AVM07	DALv2	DALv2	EB
1198667367	ER2_c	ER2_c(ring)_L	AVM07	DALv2	DALv2	EB
1198671672	ER2_c	ER2_c(ring)_L	AVM07	DALv2	DALv2	EB
1198675740	ER2_c	ER2_c(ring)_L	AVM07	DALv2	DALv2	EB
1199699496	ER2_c	ER2_c(ring)_L	AVM07	DALv2	DALv2	EB
1199712167	ER2_c	ER2_c(ring)_L	AVM07	DALv2	DALv2	EB
1199712272	ER2_c	ER2_c(ring)_L	AVM07	DALv2	DALv2	EB
1198413357	ER2_c	ER2_c(ring)_L	AVM07	DALv2	DALv2	EB
1230480261	ER2_c	ER2_c(ring)_L	AVM07	DALv2	DALv2	EB
1105834722	ER2_c	ER2_c(ring)_R	AVM07	DALv2	DALv2	EB
1136861363	ER2_c	ER2_c(ring)_R	AVM07	DALv2	DALv2	EB
1137210821	ER2_c	ER2_c(ring)_R	AVM07	DALv2	DALv2	EB
1167895489	ER2_c	ER2_c(ring)_R	AVM07	DALv2	DALv2	EB
1167896065	ER2_c	ER2_c(ring)_R	AVM07	DALv2	DALv2	EB
1167904437	ER2_c	ER2_c(ring)_R	AVM07	DALv2	DALv2	EB
1168241257	ER2_c	ER2_c(ring)_R	AVM07	DALv2	DALv2	EB
1167645658	ER2_c	ER2_c(ring)_R	AVM07	DALv2	DALv2	EB
5813047647	ER2_c	ER2_c(ring)_R	AVM07	DALv2	DALv2	EB
5813048896	ER2_c	ER2_c(ring)_R	AVM07	DALv2	DALv2	EB
5813020409	ER2_c	ER2_c(ring)_R	AVM07	DALv2	DALv2	EB
1198680426	ER2_d	ER2_d(ring)_L	N/A	DALv2	DALv2	EB
1198680441	ER2_d	ER2_d(ring)_L	AVM07	DALv2	DALv2	EB
5812979082	ER2_d	ER2_d(ring)_L	AVM07	DALv2	DALv2	EB
1168249921	ER2_d	ER2_d(ring)_R	AVM07	DALv2	DALv2	EB
1167567702	ER2_d	ER2_d(ring)_R	AVM07	DALv2	DALv2	EB
1198943369	ER2_d	ER2_d(ring)_R	AVM07	DALv2	DALv2	EB
1261760225	ER3a_a	ER3a_a(ring)_L	AVM07	DALv2	DALv2	EB
1261760366	ER3a_a	ER3a_a(ring)_L	AVM07	DALv2	DALv2	EB
1261760448	ER3a_a	ER3a_a(ring)_L	AVM07	DALv2	DALv2	EB
1261764527	ER3a_a	ER3a_a(ring)_L	AVM07	DALv2	DALv2	EB
1261764557	ER3a_a	ER3a_a(ring)_L	AVM07	DALv2	DALv2	EB
1262105601	ER3a_a	ER3a_a(ring)_L	AVM07	DALv2	DALv2	EB
5813080269	ER3a_a	ER3a_a(ring)_L	AVM07	DALv2	DALv2	EB
1262105575	ER3a_a	ER3a_a(ring)_R	AVM07	DALv2	DALv2	EB
1262114112	ER3a_a	ER3a_a(ring)_R	AVM07	DALv2	DALv2	EB
1293136062	ER3a_a	ER3a_a(ring)_R	AVM07	DALv2	DALv2	EB
1355810793	ER3a_a	ER3a_a(ring)_R	AVM07	DALv2	DALv2	EB
5812984024	ER3a_a	ER3a_a(ring)_R	AVM07	DALv2	DALv2	EB
1261760230	ER3a_b	ER3a_b(ring)_L	N/A	DALv2	DALv2	EB
1261773006	ER3a_b	ER3a_b(ring)_L	N/A	DALv2	DALv2	EB
1231675708	ER3a_b	ER3a_b(ring)_R	N/A	DALv2	DALv2	EB
1261772956	ER3a_b	ER3a_b(ring)_R	N/A	DALv2	DALv2	EB
1230738163	ER3a_c	ER3a_c(ring)_L	AVM07	DALv2	DALv2	EB
1261768832	ER3a_c	ER3a_c(ring)_L	AVM07	DALv2	DALv2	EB
1169260589	ER3a_c	ER3a_c(ring)_R	AVM07	DALv2	DALv2	EB
1261768644	ER3a_c	ER3a_c(ring)_R	AVM07	DALv2	DALv2	EB
1261760489	ER3a_d	ER3a_d(ring)_L	AVM07	DALv2	DALv2	EB
1261773104	ER3a_d	ER3a_d(ring)_L	N/A	DALv2	DALv2	EB
1261773330	ER3a_d	ER3a_d(ring)_L	AVM07	DALv2	DALv2	EB
1261760414	ER3a_d	ER3a_d(ring)_R	AVM07	DALv2	DALv2	EB
1261773286	ER3a_d	ER3a_d(ring)_R	AVM07	DALv2	DALv2	EB
1262101350	ER3a_d	ER3a_d(ring)_R	AVM07	DALv2	DALv2	EB
1261086755	ER3d_a	ER3d_a(ring)_L	AVM07	DALv2	DALv2	EB
1261086863	ER3d_a	ER3d_a(ring)_L	AVM07	DALv2	DALv2	EB
1261091124	ER3d_a	ER3d_a(ring)_L	AVM07	DALv2	DALv2	EB
1261091174	ER3d_a	ER3d_a(ring)_L	AVM07	DALv2	DALv2	EB
1261427857	ER3d_a	ER3d_a(ring)_L	AVM07	DALv2	DALv2	EB
1292113218	ER3d_a	ER3d_a(ring)_L	AVM07	DALv2	DALv2	EB
5812983887	ER3d_a	ER3d_a(ring)_L	AVM07	DALv2	DALv2	EB
1261756007	ER3d_a	ER3d_a(ring)_R	AVM07	DALv2	DALv2	EB
1261086734	ER3d_a	ER3d_a(ring)_R	AVM07	DALv2	DALv2	EB
1261086756	ER3d_a	ER3d_a(ring)_R	AVM07	DALv2	DALv2	EB
1261423370	ER3d_a	ER3d_a(ring)_R	AVM07	DALv2	DALv2	EB
1261436508	ER3d_a	ER3d_a(ring)_R	AVM07	DALv2	DALv2	EB
1261432076	ER3d_b	ER3d_b(ring)_L	AVM07	DALv2	DALv2	EB
1261432159	ER3d_b	ER3d_b(ring)_L	AVM07	DALv2	DALv2	EB
1292445517	ER3d_b	ER3d_b(ring)_L	AVM07	DALv2	DALv2	EB
1292458303	ER3d_b	ER3d_b(ring)_L	AVM07	DALv2	DALv2	EB
5812979686	ER3d_b	ER3d_b(ring)_L	AVM07	DALv2	DALv2	EB
1261768859	ER3d_b	ER3d_b(ring)_R	AVM07	DALv2	DALv2	EB
1261768880	ER3d_b	ER3d_b(ring)_R	AVM07	DALv2	DALv2	EB
1261773414	ER3d_b	ER3d_b(ring)_R	AVM07	DALv2	DALv2	EB
1261427885	ER3d_b	ER3d_b(ring)_R	AVM07	DALv2	DALv2	EB
1261432158	ER3d_b	ER3d_b(ring)_R	AVM07	DALv2	DALv2	EB
1261082560	ER3d_c	ER3d_c(ring)_L	AVM07	DALv2	DALv2	EB
1261086823	ER3d_c	ER3d_c(ring)_L	AVM07	DALv2	DALv2	EB
1261091157	ER3d_c	ER3d_c(ring)_L	AVM07	DALv2	DALv2	EB
1261423480	ER3d_c	ER3d_c(ring)_L	AVM07	DALv2	DALv2	EB
5813020587	ER3d_c	ER3d_c(ring)_L	AVM07	DALv2	DALv2	EB
1261760187	ER3d_c	ER3d_c(ring)_R	AVM07	DALv2	DALv2	EB
1261419142	ER3d_c	ER3d_c(ring)_R	AVM07	DALv2	DALv2	EB
1261423444	ER3d_c	ER3d_c(ring)_R	AVM07	DALv2	DALv2	EB
1261423454	ER3d_c	ER3d_c(ring)_R	AVM07	DALv2	DALv2	EB
1261423507	ER3d_c	ER3d_c(ring)_R	AVM07	DALv2	DALv2	EB
1261427765	ER3d_c	ER3d_c(ring)_R	AVM07	DALv2	DALv2	EB
1261436305	ER3d_c	ER3d_c(ring)_R	AVM07	DALv2	DALv2	EB
1261427892	ER3d_d	ER3d_d(ring)_L	AVM07	DALv2	DALv2	EB
1261427999	ER3d_d	ER3d_d(ring)_L	AVM07	DALv2	DALv2	EB
1261432052	ER3d_d	ER3d_d(ring)_L	AVM07	DALv2	DALv2	EB
1292458366	ER3d_d	ER3d_d(ring)_L	AVM07	DALv2	DALv2	EB
5813080272	ER3d_d	ER3d_d(ring)_L	AVM07	DALv2	DALv2	EB
1261773304	ER3d_d	ER3d_d(ring)_R	AVM07	DALv2	DALv2	EB
1261423534	ER3d_d	ER3d_d(ring)_R	AVM07	DALv2	DALv2	EB
1261432168	ER3d_d	ER3d_d(ring)_R	AVM07	DALv2	DALv2	EB
1292466818	ER3d_d	ER3d_d(ring)_R	AVM07	DALv2	DALv2	EB
1292121433	ER3d_d	ER3d_d(ring)_R	AVM07	DALv2	DALv2	EB
1261764651	ER3m	ER3m(ring)_L	AVM07	DALv2	DALv2	EB
1262105552	ER3m	ER3m(ring)_L	AVM07	DALv2	DALv2	EB
1293135946	ER3m	ER3m(ring)_L	AVM07	DALv2	DALv2	EB
1291780631	ER3m	ER3m(ring)_L	AVM07	DALv2	DALv2	EB
1291780710	ER3m	ER3m(ring)_L	AVM07	DALv2	DALv2	EB
1292799162	ER3m	ER3m(ring)_L	AVM07	DALv2	DALv2	EB
1292799346	ER3m	ER3m(ring)_L	AVM07	DALv2	DALv2	EB
5812979684	ER3m	ER3m(ring)_L	AVM07	DALv2	DALv2	EB
1261768913	ER3m	ER3m(ring)_R	AVM07	DALv2	DALv2	EB
1262105630	ER3m	ER3m(ring)_R	AVM07	DALv2	DALv2	EB
1262105637	ER3m	ER3m(ring)_R	AVM07	DALv2	DALv2	EB
1262114188	ER3m	ER3m(ring)_R	AVM07	DALv2	DALv2	EB
1262114202	ER3m	ER3m(ring)_R	AVM07	DALv2	DALv2	EB
1291780675	ER3m	ER3m(ring)_R	AVM07	DALv2	DALv2	EB
1292794996	ER3m	ER3m(ring)_R	AVM07	DALv2	DALv2	EB
1292803650	ER3m	ER3m(ring)_R	AVM07	DALv2	DALv2	EB
1292807819	ER3m	ER3m(ring)_R	AVM07	DALv2	DALv2	EB
1292816565	ER3m	ER3m(ring)_R	AVM07	DALv2	DALv2	EB
1199086313	ER3p_a	ER3p_a(ring)_L	AVM07	DALv2	DALv2	EB
1260828727	ER3p_a	ER3p_a(ring)_L	AVM07	DALv2	DALv2	EB
1261169514	ER3p_a	ER3p_a(ring)_L	AVM07	DALv2	DALv2	EB
1322470509	ER3p_a	ER3p_a(ring)_L	AVM07	DALv2	DALv2	EB
1322470594	ER3p_a	ER3p_a(ring)_L	AVM07	DALv2	DALv2	EB
5812979459	ER3p_a	ER3p_a(ring)_L	AVM07	DALv2	DALv2	EB
1229288307	ER3p_a	ER3p_a(ring)_R	AVM07	DALv2	DALv2	EB
1291435776	ER3p_a	ER3p_a(ring)_R	AVM07	DALv2	DALv2	EB
1322811240	ER3p_a	ER3p_a(ring)_R	AVM07	DALv2	DALv2	EB
1322474586	ER3p_a	ER3p_a(ring)_R	AVM07	DALv2	DALv2	EB
5813020568	ER3p_a	ER3p_a(ring)_R	AVM07	DALv2	DALv2	EB
5813020585	ER3p_a	ER3p_a(ring)_R	AVM07	DALv2	DALv2	EB
1322811128	ER3p_b	ER3p_b(ring)_L	AVM07	DALv2	DALv2	EB
1322811160	ER3p_b	ER3p_b(ring)_L	AVM07	DALv2	DALv2	EB
1322811232	ER3p_b	ER3p_b(ring)_L	AVM07	DALv2	DALv2	EB
1260327246	ER3p_b	ER3p_b(ring)_R	AVM07	DALv2	DALv2	EB
1291366237	ER3p_b	ER3p_b(ring)_R	AVM07	DALv2	DALv2	EB
1323156554	ER3p_b	ER3p_b(ring)_R	AVM07	DALv2	DALv2	EB
1199431561	ER3w_a	ER3w_a(ring)_L	AVM07	DALv2	DALv2	EB
1199432267	ER3w_a	ER3w_a(ring)_L	AVM07	DALv2	DALv2	EB
1230121634	ER3w_a	ER3w_a(ring)_L	AVM07	DALv2	DALv2	EB
5813038224	ER3w_a	ER3w_a(ring)_L	AVM07	DALv2	DALv2	EB
1199289203	ER3w_a	ER3w_a(ring)_R	AVM07	DALv2	DALv2	EB
1230319275	ER3w_a	ER3w_a(ring)_R	AVM07	DALv2	DALv2	EB
1260400286	ER3w_a	ER3w_a(ring)_R	AVM07	DALv2	DALv2	EB
1260754053	ER3w_a	ER3w_a(ring)_R	AVM07	DALv2	DALv2	EB
5813053988	ER3w_a	ER3w_a(ring)_R	AVM07	DALv2	DALv2	EB
1168055653	ER3w_b	ER3w_b(ring)_L	AVM07	DALv2	DALv2	EB
1168392003	ER3w_b	ER3w_b(ring)_L	AVM07	DALv2	DALv2	EB
1168392468	ER3w_b	ER3w_b(ring)_L	AVM07	DALv2	DALv2	EB
1199427845	ER3w_b	ER3w_b(ring)_L	AVM07	DALv2	DALv2	EB
1230125720	ER3w_b	ER3w_b(ring)_L	AVM07	DALv2	DALv2	EB
5813045050	ER3w_b	ER3w_b(ring)_L	AVM07	DALv2	DALv2	EB
1199625952	ER3w_b	ER3w_b(ring)_R	AVM07	DALv2	DALv2	EB
1230324385	ER3w_b	ER3w_b(ring)_R	AVM07	DALv2	DALv2	EB
5812979230	ER3w_b	ER3w_b(ring)_R	AVM07	DALv2	DALv2	EB
5813053983	ER3w_b	ER3w_b(ring)_R	AVM07	DALv2	DALv2	EB
5813020455	ER3w_b	ER3w_b(ring)_R	AVM07	DALv2	DALv2	EB
1167982211	ER4d	ER4d(ring)_L	AVM07	DALv2	DALv2	EB
1167295853	ER4d	ER4d(ring)_L	AVM07	DALv2	DALv2	EB
1167295856	ER4d	ER4d(ring)_L	AVM07	DALv2	DALv2	EB
1167295872	ER4d	ER4d(ring)_L	AVM07	DALv2	DALv2	EB
1167300055	ER4d	ER4d(ring)_L	AVM07	DALv2	DALv2	EB
1167645523	ER4d	ER4d(ring)_L	AVM07	DALv2	DALv2	EB
1198006801	ER4d	ER4d(ring)_L	AVM07	DALv2	DALv2	EB
1230026228	ER4d	ER4d(ring)_L	AVM07	DALv2	DALv2	EB
1230026402	ER4d	ER4d(ring)_L	AVM07	DALv2	DALv2	EB
1261056809	ER4d	ER4d(ring)_L	AVM07	DALv2	DALv2	EB
1292846965	ER4d	ER4d(ring)_L	AVM07	DALv2	DALv2	EB
1416900410	ER4d	ER4d(ring)_L	AVM07	DALv2	DALv2	EB
1167891559	ER4d	ER4d(ring)_R	AVM07	DALv2	DALv2	EB
1167295916	ER4d	ER4d(ring)_R	AVM07	DALv2	DALv2	EB
1167300154	ER4d	ER4d(ring)_R	AVM07	DALv2	DALv2	EB
1167300194	ER4d	ER4d(ring)_R	AVM07	DALv2	DALv2	EB
1167304403	ER4d	ER4d(ring)_R	AVM07	DALv2	DALv2	EB
1167632513	ER4d	ER4d(ring)_R	AVM07	DALv2	DALv2	EB
1198693217	ER4d	ER4d(ring)_R	AVM07	DALv2	DALv2	EB
1198931241	ER4d	ER4d(ring)_R	AVM07	DALv2	DALv2	EB
1229965474	ER4d	ER4d(ring)_R	AVM07	DALv2	DALv2	EB
1261000309	ER4d	ER4d(ring)_R	AVM07	DALv2	DALv2	EB
1324145475	ER4d	ER4d(ring)_R	AVM07	DALv2	DALv2	EB
1513674176	ER4d	ER4d(ring)_R	AVM07	DALv2	DALv2	EB
5812979222	ER4d	ER4d(ring)_R	AVM07	DALv2	DALv2	EB
1167977970	ER4m	ER4m(ring)_L	AVM07	DALv2	DALv2	EB
1167641412	ER4m	ER4m(ring)_L	AVM07	DALv2	DALv2	EB
1198671494	ER4m	ER4m(ring)_L	AVM07	DALv2	DALv2	EB
5813047793	ER4m	ER4m(ring)_L	AVM07	DALv2	DALv2	EB
5813049948	ER4m	ER4m(ring)_L	AVM07	DALv2	DALv2	EB
1167645442	ER4m	ER4m(ring)_R	AVM07	DALv2	DALv2	EB
1198326456	ER4m	ER4m(ring)_R	AVM07	DALv2	DALv2	EB
1292847181	ER4m	ER4m(ring)_R	AVM07	DALv2	DALv2	EB
5813050767	ER4m	ER4m(ring)_R	AVM07	DALv2	DALv2	EB
5813053866	ER4m	ER4m(ring)_R	AVM07	DALv2	DALv2	EB
1200049187	ER5	ER5(ring)_L	AVM07	DALv2	DALv2	EB
1200057627	ER5	ER5(ring)_L	AVM07	DALv2	DALv2	EB
1231066741	ER5	ER5(ring)_L	AVM07	DALv2	DALv2	EB
1231070792	ER5	ER5(ring)_L	AVM07	DALv2	DALv2	EB
1231070863	ER5	ER5(ring)_L	AVM07	DALv2	DALv2	EB
1231079482	ER5	ER5(ring)_L	AVM07	DALv2	DALv2	EB
1230738118	ER5	ER5(ring)_L	AVM07	DALv2	DALv2	EB
1230742431	ER5	ER5(ring)_L	AVM07	DALv2	DALv2	EB
1261751722	ER5	ER5(ring)_L	AVM07	DALv2	DALv2	EB
5813049931	ER5	ER5(ring)_L	AVM07	DALv2	DALv2	EB
1231066662	ER5	ER5(ring)_R	AVM07	DALv2	DALv2	EB
1231066732	ER5	ER5(ring)_R	AVM07	DALv2	DALv2	EB
1230712894	ER5	ER5(ring)_R	AVM07	DALv2	DALv2	EB
1230712956	ER5	ER5(ring)_R	AVM07	DALv2	DALv2	EB
1230738237	ER5	ER5(ring)_R	AVM07	DALv2	DALv2	EB
1230738247	ER5	ER5(ring)_R	AVM07	DALv2	DALv2	EB
1230742517	ER5	ER5(ring)_R	AVM07	DALv2	DALv2	EB
1230742552	ER5	ER5(ring)_R	AVM07	DALv2	DALv2	EB
5812979604	ER5	ER5(ring)_R	AVM07	DALv2	DALv2	EB
5813020453	ER5	ER5(ring)_R	AVM07	DALv2	DALv2	EB
1259377221	ER6	ER6(ring)_L	AVM07	DALv2	DALv2	EB
1259377325	ER6	ER6(ring)_L	AVM07	DALv2	DALv2	EB
1324430237	ER6	ER6(ring)_R	AVM07	DALv2	DALv2	EB
5812983734	ER6	ER6(ring)_R	AVM07	DALv2	DALv2	EB
1136865339	ExR2	ExR2(PPM3-EB-DAN/ring)_L	PVM09	DM6	DM6_central	EB
787762461	ExR2	ExR2(PPM3-EB-DAN/ring)_L	PVM09	DM6	DM6_central	EB
1198330286	ExR2	ExR2(PPM3-EB-DAN/ring)_R	PVM09	DM6	DM6_central	EB
1449247522	ExR2	ExR2(PPM3-EB-DAN/ring)_R	PVM09	DM6	DM6_central	EB
1442176747	FB1A	FB1A_L	AVM08	BAmv1	BAmv1	FB
422881784	FB1A	FB1A_L	AVM08	BAmv1	BAmv1	FB
390667603	FB1A	FB1A_R	AVM08	BAmv1	BAmv1	FB
421698065	FB1A	FB1A_R	AVM08	BAmv1	BAmv1	FB
1168387674	FB1B	FB1B_L	AVM08	BAmv1	BAmv1	FB
5813009284	FB1B	FB1B_L	AVM08	BAmv1	BAmv1	FB
296514350	FB1B	FB1B_R	AVM08	BAmv1	BAmv1	FB
358251878	FB1B	FB1B_R	AVM08	BAmv1	BAmv1	FB
1348057533	FB1C	FB1C(NO1/NO3)_L	PVM09	DM6	DM6_central	FB
1379087619	FB1C	FB1C(NO1/NO3)_L	PVM09	DM6	DM6_central	FB
1348057533	FB1C	FB1C(NO1/NO3)_L	PVM09	DM6	DM6_central	NO
1379087619	FB1C	FB1C(NO1/NO3)_L	PVM09	DM6	DM6_central	NO
5813055913	FB1C	FB1C(NO1/NO3)_R	PVM09	DM6	DM6_central	FB
579268807	FB1C	FB1C(NO1/NO3)_R	PVM09	DM6	DM6_central	FB
5813055913	FB1C	FB1C(NO1/NO3)_R	PVM09	DM6	DM6_central	NO
579268807	FB1C	FB1C(NO1/NO3)_R	PVM09	DM6	DM6_central	NO
5813002500	FB1D	FB1D_L	PDL05	CP2	CP2_dorsal	FB
5813002689	FB1D	FB1D_L	PDL05	CP2	CP2_dorsal	FB
265120597	FB1D	FB1D_R	PDL05	CP2	CP2_dorsal	FB
294791509	FB1D	FB1D_R	PDL05	CP2	CP2_dorsal	FB
421184151	FB1E_a	FB1E_a_L	PDL05	CP2	CP2_dorsal	FB
731192952	FB1E_a	FB1E_a_L	PDL05	CP2	CP2_dorsal	FB
1224254199	FB1E_a	FB1E_a_R	PDL05	CP2	CP2_dorsal	FB
1293468282	FB1E_a	FB1E_a_R	PDL05	CP2	CP2_dorsal	FB
5813056768	FB1E_b	FB1E_b_L	PDL05	CP2	CP2_dorsal	FB
295136965	FB1E_b	FB1E_b_R	PDL05	CP2	CP2_dorsal	FB
1254947903	FB1F	FB1F_L	AVM08	BAmv1	BAmv1	FB
5813010148	FB1F	FB1F_R	AVM08	BAmv1	BAmv1	FB
483245369	FB1G	FB1G_L	PDM09	DM4	DM4_dorsal	FB
483245369	FB1G	FB1G_L	PDM09	DM4	DM4_dorsal	AB(R)
483245369	FB1G	FB1G_L	PDM09	DM4	DM4_dorsal	AB(L)
513784136	FB1G	FB1G_R	PDM09	DM4	DM4_dorsal	FB
513784136	FB1G	FB1G_R	PDM09	DM4	DM4_dorsal	AB(R)
513784136	FB1G	FB1G_R	PDM09	DM4	DM4_dorsal	AB(L)
519046655	FB1H	FB1H(NO2/3)_L	ADM01	DAMd2	DAMd2	FB
519046655	FB1H	FB1H(NO2/3)_L	ADM01	DAMd2	DAMd2	NO
5813062858	FB1H	FB1H(NO2/3)_R	ADM01	DAMd2	DAMd2	FB
5813062858	FB1H	FB1H(NO2/3)_R	ADM01	DAMd2	DAMd2	NO
947664053	FB1I	FB1I_L	AVM08	BAmv1	BAmv1	FB
916628962	FB1I	FB1I_R	AVM08	BAmv1	BAmv1	FB
885939922	FB1J	FB1J_L	AVM08	BAmv1	BAmv1	FB
885598938	FB1J	FB1J_R	AVM08	BAmv1	BAmv1	FB
1224258912	FB2A	FB2A(PPM3-FB2-NO-DAN)_L	PVM09	DM6	DM6_central	FB
1224945418	FB2A	FB2A(PPM3-FB2-NO-DAN)_L	PVM09	DM6	DM6_central	FB
1224945418	FB2A	FB2A(PPM3-FB2-NO-DAN)_L	PVM09	DM6	DM6_central	NO
1224941044	FB2A	FB2A(PPM3-FB2-NO-DAN)_R	PVM09	DM6	DM6_central	FB
1224595273	FB2A	FB2A(PPM3-FB2-NO-DAN)_R	PVM09	DM6	DM6_central	FB
1224595273	FB2A	FB2A(PPM3-FB2-NO-DAN)_R	PVM09	DM6	DM6_central	NO
1286315478	FB2B_a	FB2B_a_L	ADM02	DALcm1	DALcm1_medial	FB
1317712712	FB2B_a	FB2B_a_L	ADM02	DALcm1	DALcm1_medial	FB
1255297788	FB2B_a	FB2B_a_R	ADM02	DALcm1	DALcm1_medial	FB
5813060787	FB2B_a	FB2B_a_R	ADM02	DALcm1	DALcm1_medial	FB
1224945409	FB2B_b	FB2B_b_L	ADM08	BAmd1	BAmd1_dorsal	FB
1317354662	FB2B_b	FB2B_b_L	ADM02	DALcm1	DALcm1_medial	FB
1224595673	FB2B_b	FB2B_b_R	ADM08	BAmd1	BAmd1_dorsal	FB
677182018	FB2B_b	FB2B_b_R	ADM02	DALcm1	DALcm1_medial	FB
704233784	FB2C	FB2C_L	AVM08	BAmv1	BAmv1	FB
735941543	FB2C	FB2C_L	AVM08	BAmv1	BAmv1	FB
828027702	FB2C	FB2C_L	AVM08	BAmv1	BAmv1	FB
642715622	FB2C	FB2C_R	AVM08	BAmv1	BAmv1	FB
766864238	FB2C	FB2C_R	AVM08	BAmv1	BAmv1	FB
858604252	FB2C	FB2C_R	AVM08	BAmv1	BAmv1	FB
1168733095	FB2D	FB2D_L	AVM08	BAmv1	BAmv1	FB
1224595289	FB2D	FB2D_L	AVM08	BAmv1	BAmv1	FB
639779973	FB2D	FB2D_L	AVM08	BAmv1	BAmv1	FB
1075827302	FB2D	FB2D_R	AVM08	BAmv1	BAmv1	FB
1194246820	FB2D	FB2D_R	AVM08	BAmv1	BAmv1	FB
734801540	FB2D	FB2D_R	AVM08	BAmv1	BAmv1	FB
1075827302	FB2D	FB2D_R	AVM08	BAmv1	BAmv1	NO
606362007	FB2E	FB2E_L	PDL05	CP2	CP2_dorsal	FB
729824475	FB2E	FB2E_L	PDL05	CP2	CP2_dorsal	FB
1168625046	FB2E	FB2E_R	PDL05	CP2	CP2_dorsal	FB
760686202	FB2E	FB2E_R	PDL05	CP2	CP2_dorsal	FB
5813022502	FB2F_a	FB2F_a_L	PDL05	CP2	CP2_dorsal	FB
640804169	FB2F_a	FB2F_a_L	PDL05	CP2	CP2_dorsal	FB
730169579	FB2F_a	FB2F_a_L	PDL05	CP2	CP2_dorsal	FB
1224595608	FB2F_a	FB2F_a_R	PDL05	CP2	CP2_dorsal	FB
453765256	FB2F_a	FB2F_a_R	PDL05	CP2	CP2_dorsal	FB
670651346	FB2F_a	FB2F_a_R	PDL05	CP2	CP2_dorsal	FB
578397434	FB2F_b	FB2F_b_L	PDL05	CP2	CP2_dorsal	FB
640470684	FB2F_b	FB2F_b_L	PDL05	CP2	CP2_dorsal	FB
700498286	FB2F_b	FB2F_b_L	PDL05	CP2	CP2_dorsal	FB
1224258904	FB2F_b	FB2F_b_R	PDL05	CP2	CP2_dorsal	FB
546852112	FB2F_b	FB2F_b_R	PDL05	CP2	CP2_dorsal	FB
640298617	FB2F_b	FB2F_b_R	PDL05	CP2	CP2_dorsal	FB
608076385	FB2F_c	FB2F_c_L	PDL05	CP2	CP2_dorsal	FB
762226975	FB2F_c	FB2F_c_L	PDL05	CP2	CP2_dorsal	FB
700999023	FB2F_c	FB2F_c_R	PDL05	CP2	CP2_dorsal	FB
949986251	FB2F_c	FB2F_c_R	PDL05	CP2	CP2_dorsal	FB
5813078550	FB2G_a	FB2G_a_L	PDL05	CP2	CP2_dorsal	FB
981362334	FB2G_a	FB2G_a_R	PDL05	CP2	CP2_dorsal	FB
1200070420	FB2G_b	FB2G_b_L	PDL05	CP2	CP2_dorsal	FB
391155063	FB2G_b	FB2G_b_L	PDL05	CP2	CP2_dorsal	FB
1168283924	FB2G_b	FB2G_b_R	PDL05	CP2	CP2_dorsal	FB
452401246	FB2G_b	FB2G_b_R	PDL05	CP2	CP2_dorsal	FB
5813027679	FB2H_a	FB2H_a_L	PDL05	CP2	CP2_dorsal	FB
5813078563	FB2H_a	FB2H_a_R	PDL05	CP2	CP2_dorsal	FB
5813061116	FB2H_b	FB2H_b_L	PDL05	CP2	CP2_dorsal	FB
732034061	FB2H_b	FB2H_b_R	PDL05	CP2	CP2_dorsal	FB
1137326978	FB2I_a	FB2I_a_L	PDL05	CP2	CP2_dorsal	FB
1255285060	FB2I_a	FB2I_a_L	PDL05	CP2	CP2_dorsal	FB
5813058195	FB2I_a	FB2I_a_L	PDL05	CP2	CP2_dorsal	FB
5813038173	FB2I_a	FB2I_a_L	PDL05	CP2	CP2_dorsal	FB
1224595644	FB2I_a	FB2I_a_R	PDL05	CP2	CP2_dorsal	FB
1255289329	FB2I_a	FB2I_a_R	PDL05	CP2	CP2_dorsal	FB
1286323786	FB2I_a	FB2I_a_R	PDL05	CP2	CP2_dorsal	FB
575845494	FB2I_a	FB2I_a_R	PDL05	CP2	CP2_dorsal	FB
667931999	FB2I_a	FB2I_a_R	PDL05	CP2	CP2_dorsal	FB
729479296	FB2I_b	FB2I_b_L	PDL05	CP2	CP2_dorsal	FB
789308735	FB2I_b	FB2I_b_R	PDL05	CP2	CP2_dorsal	FB
1255293862	FB2J	FB2J_L	PDL05	CP2	CP2_dorsal	FB
667754178	FB2J	FB2J_L	PDL05	CP2	CP2_dorsal	FB
761203947	FB2J	FB2J_L	PDL05	CP2	CP2_dorsal	FB
1255979929	FB2J	FB2J_R	PDL05	CP2	CP2_dorsal	FB
730337785	FB2J	FB2J_R	PDL05	CP2	CP2_dorsal	FB
1169739559	FB2K	FB2K_L	AVM08	BAmv1	BAmv1	FB
1318049780	FB2K	FB2K_L	AVM08	BAmv1	BAmv1	FB
921814579	FB2K	FB2K_L	AVM08	BAmv1	BAmv1	FB
1224591262	FB2K	FB2K_R	AVM08	BAmv1	BAmv1	FB
1287360108	FB2K	FB2K_R	AVM08	BAmv1	BAmv1	FB
5813058333	FB2K	FB2K_R	AVM08	BAmv1	BAmv1	FB
516322115	FB2L	FB2L_L	AVM08	BAmv1	BAmv1	FB
5813011125	FB2L	FB2L_R	AVM08	BAmv1	BAmv1	FB
5813057045	FB2M	FB2M_L	PDL05	CP2	CP2_dorsal	FB
761544832	FB2M	FB2M_L	PDL05	CP2	CP2_dorsal	FB
762227003	FB2M	FB2M_L	PDL05	CP2	CP2_dorsal	FB
1255630284	FB2M	FB2M_R	PDL05	CP2	CP2_dorsal	FB
1255630350	FB2M	FB2M_R	PDL05	CP2	CP2_dorsal	FB
1255634702	FB2M	FB2M_R	PDL05	CP2	CP2_dorsal	FB
1162866390	FB3A	FB3A_L	N/A	BAmv1	BAmv1	FB
1193560072	FB3A	FB3A_L	N/A	BAmv1	BAmv1	FB
1162866390	FB3A	FB3A_L	N/A	BAmv1	BAmv1	NO
1193560072	FB3A	FB3A_L	N/A	BAmv1	BAmv1	NO
1131831822	FB3A	FB3A_R	N/A	BAmv1	BAmv1	FB
1162529693	FB3A	FB3A_R	N/A	BAmv1	BAmv1	FB
1131831822	FB3A	FB3A_R	N/A	BAmv1	BAmv1	NO
1162529693	FB3A	FB3A_R	N/A	BAmv1	BAmv1	NO
1324209745	FB3B	FB3B(EB)_L	AVM07	DALv2	DALv2	FB
1324209745	FB3B	FB3B(EB)_L	AVM07	DALv2	DALv2	EB
5813057963	FB3B	FB3B(EB)_R	AVM07	DALv2	DALv2	FB
5813057963	FB3B	FB3B(EB)_R	AVM07	DALv2	DALv2	EB
1162862472	FB3C	FB3C_L	AVM07	DALv2	DALv2	FB
1225273264	FB3C	FB3C_L	AVM07	DALv2	DALv2	FB
1318394745	FB3C	FB3C_L	AVM07	DALv2	DALv2	FB
1349740992	FB3C	FB3C_L	AVM07	DALv2	DALv2	FB
1349102153	FB3C	FB3C_L	AVM07	DALv2	DALv2	FB
1075499064	FB3C	FB3C_R	AVM07	DALv2	DALv2	FB
1193560469	FB3C	FB3C_R	AVM07	DALv2	DALv2	FB
1224590555	FB3C	FB3C_R	AVM07	DALv2	DALv2	FB
5813045216	FB3C	FB3C_R	AVM07	DALv2	DALv2	FB
1318028213	FB3D	FB3D_L	AVM08	BAmv1	BAmv1	FB
1417573898	FB3D	FB3D_R	AVM08	BAmv1	BAmv1	FB
1163212068	FB3E	FB3E_L	AVM07	DALv2	DALv2	FB
1224591253	FB3E	FB3E_R	AVM07	DALv2	DALv2	FB
1015592525	FB4A	FB4A_L	AVM08	BAmv1	BAmv1	FB
1101133654	FB4A	FB4A_L	AVM08	BAmv1	BAmv1	FB
1132172898	FB4A	FB4A_L	AVM08	BAmv1	BAmv1	FB
5813062647	FB4A	FB4A_L	AVM08	BAmv1	BAmv1	FB
1162871168	FB4A	FB4A_R	AVM08	BAmv1	BAmv1	FB
1225290240	FB4A	FB4A_R	AVM08	BAmv1	BAmv1	FB
5813087837	FB4A	FB4A_R	AVM08	BAmv1	BAmv1	FB
858933153	FB4A	FB4A_R	AVM08	BAmv1	BAmv1	FB
1101133698	FB4B	FB4B(NO2)_L	AVM08	BAmv1	BAmv1	FB
1101133698	FB4B	FB4B(NO2)_L	AVM08	BAmv1	BAmv1	NO
1106857669	FB4B	FB4B(NO2)_R	AVM08	BAmv1	BAmv1	FB
1106857669	FB4B	FB4B(NO2)_R	AVM08	BAmv1	BAmv1	NO
1131836229	FB4C	FB4C(NO2)_L	AVM08	BAmv1	BAmv1	FB
1131836229	FB4C	FB4C(NO2)_L	AVM08	BAmv1	BAmv1	NO
1225290633	FB4C	FB4C(NO2)_R	AVM08	BAmv1	BAmv1	FB
1225290633	FB4C	FB4C(NO2)_R	AVM08	BAmv1	BAmv1	NO
1076293806	FB4D	FB4D_L	AVM08	BAmv1	BAmv1	FB
5813071255	FB4D	FB4D_L	AVM08	BAmv1	BAmv1	FB
5813088712	FB4D	FB4D_L	AVM08	BAmv1	BAmv1	FB
1100801188	FB4D	FB4D_R	AVM08	BAmv1	BAmv1	FB
858937324	FB4D	FB4D_R	AVM08	BAmv1	BAmv1	FB
859618655	FB4D	FB4D_R	AVM08	BAmv1	BAmv1	FB
1081755066	FB4E	FB4E_L	AVM08	BAmv1	BAmv1	FB
1112090340	FB4E	FB4E_L	AVM08	BAmv1	BAmv1	FB
1194242354	FB4E	FB4E_L	AVM08	BAmv1	BAmv1	FB
485926760	FB4E	FB4E_L	AVM08	BAmv1	BAmv1	FB
956212778	FB4E	FB4E_L	AVM08	BAmv1	BAmv1	FB
988269593	FB4E	FB4E_L	AVM08	BAmv1	BAmv1	FB
1019607245	FB4E	FB4E_R	AVM08	BAmv1	BAmv1	FB
1051280385	FB4E	FB4E_R	AVM08	BAmv1	BAmv1	FB
1131831990	FB4E	FB4E_R	AVM08	BAmv1	BAmv1	FB
1226296238	FB4E	FB4E_R	AVM08	BAmv1	BAmv1	FB
5812983538	FB4E	FB4E_R	AVM08	BAmv1	BAmv1	FB
1112777131	FB4F_a	FB4F_a_L	AVM08	BAmv1	BAmv1	FB
1163228703	FB4F_a	FB4F_a_L	AVM08	BAmv1	BAmv1	FB
1293896697	FB4F_a	FB4F_a_L	AVM08	BAmv1	BAmv1	FB
611814312	FB4F_a	FB4F_a_L	AVM08	BAmv1	BAmv1	FB
1051980223	FB4F_a	FB4F_a_R	AVM08	BAmv1	BAmv1	FB
1162862710	FB4F_a	FB4F_a_R	AVM08	BAmv1	BAmv1	FB
5813065004	FB4F_a	FB4F_a_R	AVM08	BAmv1	BAmv1	FB
5812983883	FB4F_a	FB4F_a_R	AVM08	BAmv1	BAmv1	FB
832016427	FB4F_a	FB4F_a_R	AVM08	BAmv1	BAmv1	FB
5813022809	FB4F_b	FB4F_b_L	AVM08	BAmv1	BAmv1	FB
1132526832	FB4F_b	FB4F_b_R	AVM08	BAmv1	BAmv1	FB
5813061541	FB4G	FB4G_L	AVM08	BAmv1	BAmv1	FB
988567837	FB4G	FB4G_R	AVM08	BAmv1	BAmv1	FB
5813053846	FB4H	FB4H_L	AVM08	BAmv1	BAmv1	FB
953414780	FB4H	FB4H_R	AVM08	BAmv1	BAmv1	FB
1163194940	FB4I	FB4I_L	AVM08	BAmv1	BAmv1	FB
1131822592	FB4I	FB4I_R	AVM08	BAmv1	BAmv1	FB
5813020577	FB4J	FB4J_L	AVM08	BAmv1	BAmv1	FB
1109599486	FB4J	FB4J_R	AVM08	BAmv1	BAmv1	FB
923787513	FB4K	FB4K_L	PDM13	DM1	DM1	FB
987877232	FB4K	FB4K_L	PDM13	DM1	DM1	FB
1131831702	FB4K	FB4K_R	PDM13	DM1	DM1	FB
923809011	FB4K	FB4K_R	PDM13	DM1	DM1	FB
1131836121	FB4L	FB4L(PPM3-FB3/4-DAN)_L	PVM09	DM6	DM6_central	FB
5813022925	FB4L	FB4L(PPM3-FB3/4-DAN)_L	PVM09	DM6	DM6_central	FB
1225640135	FB4L	FB4L(PPM3-FB3/4-DAN)_R	PVM09	DM6	DM6_central	FB
5813041180	FB4L	FB4L(PPM3-FB3/4-DAN)_R	PVM09	DM6	DM6_central	FB
1100796921	FB4M	FB4M(PPM3-FB3/4-NO-DAN)_L	PVM09	DM6	DM6_central	FB
1100801075	FB4M	FB4M(PPM3-FB3/4-NO-DAN)_L	PVM09	DM6	DM6_central	FB
1100796921	FB4M	FB4M(PPM3-FB3/4-NO-DAN)_L	PVM09	DM6	DM6_central	NO
1100801075	FB4M	FB4M(PPM3-FB3/4-NO-DAN)_L	PVM09	DM6	DM6_central	NO
1131827390	FB4M	FB4M(PPM3-FB3/4-NO-DAN)_R	PVM09	DM6	DM6_central	FB
1289359184	FB4M	FB4M(PPM3-FB3/4-NO-DAN)_R	PVM09	DM6	DM6_central	FB
1131827390	FB4M	FB4M(PPM3-FB3/4-NO-DAN)_R	PVM09	DM6	DM6_central	NO
1289359184	FB4M	FB4M(PPM3-FB3/4-NO-DAN)_R	PVM09	DM6	DM6_central	NO
5813058422	FB4N	FB4N_L	PDL19	CP2	CP2_dorsal	FB
673746277	FB4N	FB4N_R	PDL19	CP2	CP2_dorsal	FB
1131826900	FB4O	FB4O_L	AVM10	DALcl2	DALcl2_ventral	FB
922146751	FB4O	FB4O_L	AVM10	DALcl2	DALcl2_ventral	FB
1016192580	FB4O	FB4O_R	AVM10	DALcl2	DALcl2_ventral	FB
768224139	FB4O	FB4O_R	AVM10	DALcl2	DALcl2_ventral	FB
1048975307	FB4P_a	FB4P_a_L	AVM10	DALcl2	DALcl2_ventral	FB
1101142279	FB4P_a	FB4P_a_L	AVM10	DALcl2	DALcl2_ventral	FB
1101474458	FB4P_a	FB4P_a_R	AVM10	DALcl2	DALcl2_ventral	FB
893741163	FB4P_a	FB4P_a_R	AVM10	DALcl2	DALcl2_ventral	FB
1163199311	FB4P_b	FB4P_b_L	AVM10	DALcl2	DALcl2_ventral	FB
894168625	FB4P_b	FB4P_b_L	AVM10	DALcl2	DALcl2_ventral	FB
925548084	FB4P_b	FB4P_b_L	AVM10	DALcl2	DALcl2_ventral	FB
5812983846	FB4P_b	FB4P_b_R	AVM10	DALcl2	DALcl2_ventral	FB
5813075748	FB4P_b	FB4P_b_R	AVM10	DALcl2	DALcl2_ventral	FB
5813079193	FB4P_b	FB4P_b_R	AVM10	DALcl2	DALcl2_ventral	FB
862036858	FB4P_b	FB4P_b_R	AVM10	DALcl2	DALcl2_ventral	FB
859714144	FB4Q_a	FB4Q_a_L	AVM10	DALcl2	DALcl2_ventral	FB
859977121	FB4Q_a	FB4Q_a_R	AVM10	DALcl2	DALcl2_ventral	FB
1131827565	FB4Q_b	FB4Q_b_L	AVM10	DALcl2	DALcl2_ventral	FB
1132168481	FB4Q_b	FB4Q_b_L	AVM10	DALcl2	DALcl2_ventral	FB
1132168616	FB4Q_b	FB4Q_b_R	AVM10	DALcl2	DALcl2_ventral	FB
1168603800	FB4Q_b	FB4Q_b_R	AVM10	DALcl2	DALcl2_ventral	FB
1131836336	FB4R	FB4R_L	AVM10	DALcl2	DALcl2_ventral	FB
5813056410	FB4R	FB4R_L	AVM10	DALcl2	DALcl2_ventral	FB
5813086586	FB4R	FB4R_L	AVM10	DALcl2	DALcl2_ventral	FB
1131840673	FB4R	FB4R_R	AVM10	DALcl2	DALcl2_ventral	FB
5813041796	FB4X	FB4X_L	PDL05	CP2	CP2_dorsal	FB
548907426	FB4X	FB4X_R	PDL05	CP2	CP2_dorsal	FB
1100792636	FB4Y	FB4Y(EB/NO1)_L	PVM09	DM6	DM6_central	FB
5813057274	FB4Y	FB4Y(EB/NO1)_L	PVM09	DM6	DM6_central	FB
1100792636	FB4Y	FB4Y(EB/NO1)_L	PVM09	DM6	DM6_central	EB
5813057274	FB4Y	FB4Y(EB/NO1)_L	PVM09	DM6	DM6_central	EB
1100792636	FB4Y	FB4Y(EB/NO1)_L	PVM09	DM6	DM6_central	NO
5813057274	FB4Y	FB4Y(EB/NO1)_L	PVM09	DM6	DM6_central	NO
1008378448	FB4Y	FB4Y(EB/NO1)_R	PVM09	DM6	DM6_central	FB
5813027016	FB4Y	FB4Y(EB/NO1)_R	PVM09	DM6	DM6_central	FB
1008378448	FB4Y	FB4Y(EB/NO1)_R	PVM09	DM6	DM6_central	EB
5813027016	FB4Y	FB4Y(EB/NO1)_R	PVM09	DM6	DM6_central	EB
1008378448	FB4Y	FB4Y(EB/NO1)_R	PVM09	DM6	DM6_central	NO
5813027016	FB4Y	FB4Y(EB/NO1)_R	PVM09	DM6	DM6_central	NO
1012479733	FB4Z	FB4Z_L	PDM21	DM6	DM6_dorso-medial	FB
1043514011	FB4Z	FB4Z_L	PDM21	DM6	DM6_dorso-medial	FB
1043518343	FB4Z	FB4Z_L	PDM21	DM6	DM6_dorso-medial	FB
1197967828	FB4Z	FB4Z_L	PDM21	DM6	DM6_dorso-medial	FB
1197972213	FB4Z	FB4Z_L	PDM21	DM6	DM6_dorso-medial	FB
1225588506	FB4Z	FB4Z_L	PDM21	DM6	DM6_dorso-medial	FB
5813044712	FB4Z	FB4Z_L	PDM21	DM6	DM6_dorso-medial	FB
948376677	FB4Z	FB4Z_L	PDM21	DM6	DM6_dorso-medial	FB
1074860306	FB4Z	FB4Z_R	PDM21	DM6	DM6_dorso-medial	FB
1074860632	FB4Z	FB4Z_R	PDM21	DM6	DM6_dorso-medial	FB
1074860678	FB4Z	FB4Z_R	PDM21	DM6	DM6_dorso-medial	FB
1105886434	FB4Z	FB4Z_R	PDM21	DM6	DM6_dorso-medial	FB
1321430335	FB4Z	FB4Z_R	PDM21	DM6	DM6_dorso-medial	FB
5812987457	FB4Z	FB4Z_R	PDM21	DM6	DM6_dorso-medial	FB
947988379	FB4Z	FB4Z_R	PDM21	DM6	DM6_dorso-medial	FB
977654923	FB4Z	FB4Z_R	PDM21	DM6	DM6_dorso-medial	FB
797989902	FB5A	FB5A_L	AVM17	DALv2pr	DALv2pr	FB
859372751	FB5A	FB5A_L	AVM16	DALv3pr	DALv3pr	FB
614081151	FB5A	FB5A_R	AVM16	DALv3pr	DALv3pr	FB
707539688	FB5A	FB5A_R	AVM17	DALv2pr	DALv2pr	FB
1039400328	FB5AA	FB5AA_L	AVM10	DALcl2	DALcl2_ventral	FB
5813060701	FB5AA	FB5AA_R	AVM10	DALcl2	DALcl2_ventral	FB
946304488	FB5AB	FB5AB_L	PDM09	DM4	DM4_dorsal	FB
5813047763	FB5AB	FB5AB_R	PDM09	DM4	DM4_dorsal	FB
549744594	FB5B	FB5B_L	PDM25	DPMpl2	DPMpl2	FB
581121058	FB5B	FB5B_L	PDM25	DPMpl2	DPMpl2	FB
977335062	FB5B	FB5B_L	PDM25	DPMpl2	DPMpl2	FB
1070797450	FB5B	FB5B_R	PDM25	DPMpl2	DPMpl2	FB
487523851	FB5B	FB5B_R	PDM25	DPMpl2	DPMpl2	FB
548571023	FB5B	FB5B_R	PDM25	DPMpl2	DPMpl2	FB
5812983636	FB5C	FB5C_L	AVM10	DALcl2	DALcl2_ventral	FB
486842208	FB5C	FB5C_R	AVM10	DALcl2	DALcl2_ventral	FB
5813076043	FB5D	FB5D_L	AVM10	DALcl2	DALcl2_ventral	FB
890671753	FB5D	FB5D_R	AVM10	DALcl2	DALcl2_ventral	FB
798002859	FB5E	FB5E_L	AVM10	DALcl2	DALcl2_ventral	FB
5813021247	FB5E	FB5E_R	AVM10	DALcl2	DALcl2_ventral	FB
736286550	FB5F	FB5F_L	AVM10	DALcl2	DALcl2_ventral	FB
705463539	FB5F	FB5F_R	AVM10	DALcl2	DALcl2_ventral	FB
1070102614	FB5G	FB5G_L	AVM10	DALcl2	DALcl2_ventral	FB
328744210	FB5G	FB5G_L	AVM10	DALcl2	DALcl2_ventral	FB
5813014693	FB5G	FB5G_L	AVM10	DALcl2	DALcl2_ventral	FB
946300206	FB5G	FB5G_L	AVM10	DALcl2	DALcl2_ventral	FB
329983926	FB5G	FB5G_R	AVM10	DALcl2	DALcl2_ventral	FB
297908595	FB5G	FB5G_R	AVM10	DALcl2	DALcl2_ventral	FB
514807275	FB5G	FB5G_R	AVM10	DALcl2	DALcl2_ventral	FB
578936675	FB5G	FB5G_R	AVM10	DALcl2	DALcl2_ventral	FB
486315287	FB5H	FB5H_L	PDL05	CP2	CP2_dorsal	FB
362715189	FB5H	FB5H_R	PDL05	CP2	CP2_dorsal	FB
5813047616	FB5I	FB5I_L	PDL05	CP2	CP2_dorsal	FB
423770604	FB5I	FB5I_R	PDL05	CP2	CP2_dorsal	FB
1102514975	FB5J	FB5J_L	AVM08	BAmv1	BAmv1	FB
766863785	FB5J	FB5J_R	AVM08	BAmv1	BAmv1	FB
952166828	FB5K	FB5K_L	AVM08	BAmv1	BAmv1	FB
5812980666	FB5K	FB5K_R	AVM08	BAmv1	BAmv1	FB
5813022949	FB5L	FB5L_L	AVM08	BAmv1	BAmv1	FB
977339122	FB5L	FB5L_R	AVM08	BAmv1	BAmv1	FB
1132846376	FB5M	FB5M_L	AVM08	BAmv1	BAmv1	FB
1070426862	FB5M	FB5M_R	AVM08	BAmv1	BAmv1	FB
5813058442	FB5N	FB5N_L	AVM08	BAmv1	BAmv1	FB
1008024276	FB5N	FB5N_R	AVM08	BAmv1	BAmv1	FB
1039068185	FB5O	FB5O_L	AVM10	DALcl2	DALcl2_ventral	FB
1039400642	FB5O	FB5O_R	AVM10	DALcl2	DALcl2_ventral	FB
1039076835	FB5P	FB5P_L	AVM10	DALcl2	DALcl2_ventral	FB
674558711	FB5P	FB5P_L	AVM10	DALcl2	DALcl2_ventral	FB
1039080957	FB5P	FB5P_R	AVM10	DALcl2	DALcl2_ventral	FB
1102191395	FB5P	FB5P_R	AVM10	DALcl2	DALcl2_ventral	FB
1101806834	FB5Q	FB5Q_L	AVM10	DALcl2	DALcl2_ventral	FB
733203990	FB5Q	FB5Q_L	AVM10	DALcl2	DALcl2_ventral	FB
607933758	FB5Q	FB5Q_R	AVM10	DALcl2	DALcl2_ventral	FB
640665331	FB5Q	FB5Q_R	AVM10	DALcl2	DALcl2_ventral	FB
1012479501	FB5R	FB5R_L	PDM21	DM6	DM6_dorso-medial	FB
1070107554	FB5R	FB5R_L	PDM21	DM6	DM6_dorso-medial	FB
1105554237	FB5R	FB5R_L	PDM21	DM6	DM6_dorso-medial	FB
1074859771	FB5R	FB5R_R	PDM21	DM6	DM6_dorso-medial	FB
1132884644	FB5R	FB5R_R	PDM21	DM6	DM6_dorso-medial	FB
978336697	FB5R	FB5R_R	PDM21	DM6	DM6_dorso-medial	FB
1012475364	FB5S	FB5S_L	PDM21	DM6	DM6_dorso-medial	FB
1012479469	FB5S	FB5S_L	PDM21	DM6	DM6_dorso-medial	FB
948035783	FB5S	FB5S_L	PDM21	DM6	DM6_dorso-medial	FB
977343309	FB5S	FB5S_L	PDM21	DM6	DM6_dorso-medial	FB
1012112486	FB5S	FB5S_R	PDM21	DM6	DM6_dorso-medial	FB
1070810640	FB5S	FB5S_R	PDM21	DM6	DM6_dorso-medial	FB
980737209	FB5S	FB5S_R	PDM21	DM6	DM6_dorso-medial	FB
1070102904	FB5T	FB5T_L	AVM10	DALcl2	DALcl2_ventral	FB
828934059	FB5T	FB5T_R	AVM10	DALcl2	DALcl2_ventral	FB
1008037566	FB5U	FB5U_L	PDM21	DM6	DM6_dorso-medial	FB
1012112513	FB5U	FB5U_R	PDM21	DM6	DM6_dorso-medial	FB
977995796	FB5U	FB5U_R	PDM21	DM6	DM6_dorso-medial	FB
1049674502	FB5V	FB5V_L	AVM10	DALcl2	DALcl2_ventral	FB
1049351868	FB5V	FB5V_L	AVM10	DALcl2	DALcl2_ventral	FB
1050024735	FB5V	FB5V_L	AVM10	DALcl2	DALcl2_ventral	FB
1111753990	FB5V	FB5V_L	AVM10	DALcl2	DALcl2_ventral	FB
1143129698	FB5V	FB5V_L	AVM10	DALcl2	DALcl2_ventral	FB
1163190900	FB5V	FB5V_L	AVM10	DALcl2	DALcl2_ventral	FB
1163570493	FB5V	FB5V_L	AVM10	DALcl2	DALcl2_ventral	FB
1194562363	FB5V	FB5V_L	AVM10	DALcl2	DALcl2_ventral	FB
5813062592	FB5V	FB5V_L	AVM10	DALcl2	DALcl2_ventral	FB
1020280792	FB5V	FB5V_R	AVM10	DALcl2	DALcl2_ventral	FB
1050266721	FB5V	FB5V_R	AVM10	DALcl2	DALcl2_ventral	FB
1050935614	FB5V	FB5V_R	AVM10	DALcl2	DALcl2_ventral	FB
1113371822	FB5V	FB5V_R	AVM10	DALcl2	DALcl2_ventral	FB
1163898298	FB5V	FB5V_R	AVM10	DALcl2	DALcl2_ventral	FB
864073833	FB5V	FB5V_R	AVM10	DALcl2	DALcl2_ventral	FB
926490072	FB5V	FB5V_R	AVM10	DALcl2	DALcl2_ventral	FB
988909130	FB5V	FB5V_R	AVM10	DALcl2	DALcl2_ventral	FB
989228019	FB5V	FB5V_R	AVM10	DALcl2	DALcl2_ventral	FB
1070111661	FB5W	FB5W_L	AVM08	BAmv1	BAmv1	FB
1132530992	FB5W	FB5W_L	AVM08	BAmv1	BAmv1	FB
766937594	FB5W	FB5W_L	AVM08	BAmv1	BAmv1	FB
891107336	FB5W	FB5W_L	AVM08	BAmv1	BAmv1	FB
5813071020	FB5W	FB5W_R	AVM08	BAmv1	BAmv1	FB
5813053851	FB5W	FB5W_R	AVM08	BAmv1	BAmv1	FB
922069357	FB5W	FB5W_R	AVM08	BAmv1	BAmv1	FB
957506896	FB5W	FB5W_R	AVM08	BAmv1	BAmv1	FB
5813057738	FB5X	FB5X_L	AVM10	DALcl2	DALcl2_ventral	FB
766963432	FB5X	FB5X_L	AVM10	DALcl2	DALcl2_ventral	FB
767313151	FB5X	FB5X_L	AVM10	DALcl2	DALcl2_ventral	FB
1101487727	FB5X	FB5X_R	AVM10	DALcl2	DALcl2_ventral	FB
705118017	FB5X	FB5X_R	AVM10	DALcl2	DALcl2_ventral	FB
768932330	FB5X	FB5X_R	AVM10	DALcl2	DALcl2_ventral	FB
579420623	FB5Y	FB5Y_L	PDL05	CP2	CP2_dorsal	FB
580426342	FB5Y	FB5Y_L	PDL05	CP2	CP2_dorsal	FB
1008378609	FB5Y	FB5Y_R	PDL05	CP2	CP2_dorsal	FB
977338882	FB5Y	FB5Y_R	PDL05	CP2	CP2_dorsal	FB
915615021	FB5Z	FB5Z_L	AVM10	DALcl2	DALcl2_ventral	FB
977339390	FB5Z	FB5Z_L	AVM10	DALcl2	DALcl2_ventral	FB
642365841	FB5Z	FB5Z_R	AVM10	DALcl2	DALcl2_ventral	FB
977006924	FB5Z	FB5Z_R	AVM10	DALcl2	DALcl2_ventral	FB
1105955480	FB6A	FB6A_L	PDL05	CP2	CP2_dorsal	FB
422191200	FB6A	FB6A_L	PDL05	CP2	CP2_dorsal	FB
5813061177	FB6A	FB6A_L	PDL05	CP2	CP2_dorsal	FB
5813055834	FB6A	FB6A_R	PDL05	CP2	CP2_dorsal	FB
5813061495	FB6A	FB6A_R	PDL05	CP2	CP2_dorsal	FB
946308203	FB6A	FB6A_R	PDL05	CP2	CP2_dorsal	FB
577373434	FB6B	FB6B_L	PDL05	CP2	CP2_dorsal	FB
946990515	FB6B	FB6B_L	PDL05	CP2	CP2_dorsal	FB
915610561	FB6B	FB6B_R	PDL05	CP2	CP2_dorsal	FB
5813069331	FB6C_a	FB6C_a_L	PDL05	CP2	CP2_dorsal	FB
946645313	FB6C_a	FB6C_a_R	PDL05	CP2	CP2_dorsal	FB
5813071027	FB6C_b	FB6C_b_L	PDL05	CP2	CP2_dorsal	FB
5813050747	FB6C_b	FB6C_b_L	PDL05	CP2	CP2_dorsal	FB
762222901	FB6C_b	FB6C_b_L	PDL05	CP2	CP2_dorsal	FB
5813057169	FB6C_b	FB6C_b_R	PDL05	CP2	CP2_dorsal	FB
5813019588	FB6C_b	FB6C_b_R	PDL05	CP2	CP2_dorsal	FB
5813026514	FB6D	FB6D_L	PDL05	CP2	CP2_dorsal	FB
946641212	FB6D	FB6D_R	PDL05	CP2	CP2_dorsal	FB
422876942	FB6E	FB6E_L	PDL05	CP2	CP2_dorsal	FB
5813049824	FB6E	FB6E_R	PDL05	CP2	CP2_dorsal	FB
946978006	FB6F	FB6F_L	PDL05	CP2	CP2_dorsal	FB
513788774	FB6F	FB6F_R	PDL05	CP2	CP2_dorsal	FB
915964590	FB6G	FB6G_L	PDL05	CP2	CP2_dorsal	FB
329289084	FB6G	FB6G_R	PDL05	CP2	CP2_dorsal	FB
915960391	FB6H	FB6H_L	PDL05	CP2	CP2_dorsal	FB
5813020684	FB6H	FB6H_R	PDL05	CP2	CP2_dorsal	FB
5813058367	FB6I	FB6I_L	PDL05	CP2	CP2_dorsal	FB
452029745	FB6I	FB6I_R	PDL05	CP2	CP2_dorsal	FB
5813091680	FB6J	FB6J_L	PDM21	DM6	DM6_dorso-medial	FB
915273413	FB6J	FB6J_L	PDM21	DM6	DM6_dorso-medial	FB
915614729	FB6J	FB6J_L	PDM21	DM6	DM6_dorso-medial	FB
946649598	FB6J	FB6J_L	PDM21	DM6	DM6_dorso-medial	FB
1009759779	FB6J	FB6J_R	PDM21	DM6	DM6_dorso-medial	FB
1010778549	FB6J	FB6J_R	PDM21	DM6	DM6_dorso-medial	FB
5813041705	FB6J	FB6J_R	PDM21	DM6	DM6_dorso-medial	FB
916305728	FB6J	FB6J_R	PDM21	DM6	DM6_dorso-medial	FB
1009708586	FB6K	FB6K_L	PDM21	DM6	DM6_dorso-medial	FB
544956941	FB6K	FB6K_L	PDM21	DM6	DM6_dorso-medial	FB
947685488	FB6K	FB6K_R	PDM21	DM6	DM6_dorso-medial	FB
1041446765	FB6K	FB6K(HK problem)_R	PDM21	DM6	DM6_dorso-medial	FB
1040742857	FB6L	FB6L_L	PDM21	DM6	DM6_dorso-medial	FB
1043842362	FB6L	FB6L_L	PDM21	DM6	DM6_dorso-medial	FB
948376859	FB6L	FB6L_L	PDM21	DM6	DM6_dorso-medial	FB
1012449420	FB6L	FB6L_R	PDM21	DM6	DM6_dorso-medial	FB
916288036	FB6L	FB6L_R	PDM21	DM6	DM6_dorso-medial	FB
946658448	FB6L	FB6L_R	PDM21	DM6	DM6_dorso-medial	FB
362507326	FB6M	FB6M_L	PDM21	DM6	DM6_dorso-medial	FB
5813127603	FB6M	FB6M_L	PDM21	DM6	DM6_dorso-medial	FB
1220800405	FB6M	FB6M_R	PDM21	DM6	DM6_dorso-medial	FB
978673646	FB6M	FB6M_R	PDM21	DM6	DM6_dorso-medial	FB
889414782	FB6N	FB6N_L	AVM08	BAmv1	BAmv1	FB
860305498	FB6N	FB6N_R	AVM08	BAmv1	BAmv1	FB
947663945	FB6O	FB6O_L	AVM08	BAmv1	BAmv1	FB
978366493	FB6O	FB6O_R	AVM08	BAmv1	BAmv1	FB
5813088939	FB6P	FB6P_L	AVM08	BAmv1	BAmv1	FB
915605943	FB6P	FB6P_R	AVM08	BAmv1	BAmv1	FB
393215048	FB6Q	FB6Q_L	PDM25	DPMpl2	DPMpl2	FB
360319323	FB6Q	FB6Q_R	PDM25	DPMpl2	DPMpl2	FB
5813088458	FB6R	FB6R_L	PDM25	DPMpl2	DPMpl2	FB
1011068028	FB6R	FB6R_R	PDM25	DPMpl2	DPMpl2	FB
576208238	FB6R	FB6R_R	PDM25	DPMpl2	DPMpl2	FB
329772284	FB6S	FB6S_L	PDM25	DPMpl2	DPMpl2	FB
393888286	FB6S	FB6S_L	PDM25	DPMpl2	DPMpl2	FB
424577375	FB6S	FB6S_L	PDM25	DPMpl2	DPMpl2	FB
330661573	FB6S	FB6S_R	PDM25	DPMpl2	DPMpl2	FB
455456949	FB6S	FB6S_R	PDM25	DPMpl2	DPMpl2	FB
5812980148	FB6S	FB6S_R	PDM25	DPMpl2	DPMpl2	FB
1009068880	FB6T	FB6T_L	PDM25	DPMpl2	DPMpl2	FB
298405402	FB6T	FB6T_L	PDM25	DPMpl2	DPMpl2	FB
359637824	FB6T	FB6T_R	PDM25	DPMpl2	DPMpl2	FB
5813050758	FB6T	FB6T_R	PDM25	DPMpl2	DPMpl2	FB
422877762	FB6U	FB6U_L	AVM10	DALcl2	DALcl2_ventral	FB
978720592	FB6U	FB6U_L	AVM10	DALcl2	DALcl2_ventral	FB
298944444	FB6U	FB6U_R	AVM10	DALcl2	DALcl2_ventral	FB
977002744	FB6U	FB6U_R	AVM10	DALcl2	DALcl2_ventral	FB
1008369816	FB6V	FB6V_L	AVM10	DALcl2	DALcl2_ventral	FB
915960293	FB6V	FB6V_R	AVM10	DALcl2	DALcl2_ventral	FB
549385850	FB6W	FB6W_L	AVM10	DALcl2	DALcl2_ventral	FB
1071121755	FB6W	FB6W_R	AVM10	DALcl2	DALcl2_ventral	FB
946300310	FB6X	FB6X_L	AVM10	DALcl2	DALcl2_ventral	FB
422742649	FB6X	FB6X_R	AVM10	DALcl2	DALcl2_ventral	FB
454939928	FB6Y	FB6Y_L	PDM25	DPMpl2	DPMpl2	FB
454089465	FB6Y	FB6Y_R	PDM25	DPMpl2	DPMpl2	FB
327730878	FB6Z	FB6Z_L	PDL05	CP2	CP2_dorsal	FB
979065964	FB6Z	FB6Z_R	PDL05	CP2	CP2_dorsal	FB
5813058368	FB7A	FB7A_L	PDL05	CP2	CP2_dorsal	FB
5813071028	FB7A	FB7A_L	PDL05	CP2	CP2_dorsal	FB
916292026	FB7A	FB7A_L	PDL05	CP2	CP2_dorsal	FB
297183251	FB7A	FB7A_R	PDL05	CP2	CP2_dorsal	FB
327203386	FB7A	FB7A_R	PDL05	CP2	CP2_dorsal	FB
5813020735	FB7A	FB7A_R	PDL05	CP2	CP2_dorsal	FB
948346463	FB7B	FB7B_L	PDL05	CP2	CP2_dorsal	FB
5813020698	FB7B	FB7B_R	PDL05	CP2	CP2_dorsal	FB
424236821	FB7C	FB7C_L	PDM25	DPMpl2	DPMpl2	FB
575319031	FB7C	FB7C_L	PDM25	DPMpl2	DPMpl2	FB
5813010828	FB7C	FB7C_R	PDM25	DPMpl2	DPMpl2	FB
1104837227	FB7D	FB7D_L	PDM21	DM6	DM6_dorso-medial	FB
5813048530	FB7D	FB7D_L	PDM21	DM6	DM6_dorso-medial	FB
1012112398	FB7D	FB7D_R	PDM21	DM6	DM6_dorso-medial	FB
916305683	FB7D	FB7D_R	PDM21	DM6	DM6_dorso-medial	FB
885603106	FB7E	FB7E_L	AVM10	DALcl2	DALcl2_ventral	FB
916288408	FB7E	FB7E_L	AVM10	DALcl2	DALcl2_ventral	FB
979052812	FB7E	FB7E_L	AVM10	DALcl2	DALcl2_ventral	FB
329638509	FB7E	FB7E_R	AVM10	DALcl2	DALcl2_ventral	FB
361364000	FB7E	FB7E_R	AVM10	DALcl2	DALcl2_ventral	FB
5813071475	FB7E	FB7E_R	AVM10	DALcl2	DALcl2_ventral	FB
299078990	FB7F	FB7F_L	PDM25	DPMpl2	DPMpl2	FB
298927224	FB7F	FB7F_R	PDM25	DPMpl2	DPMpl2	FB
236331138	FB7G	FB7G_L	AVM10	DALcl2	DALcl2_ventral	FB
391155165	FB7G	FB7G_L	AVM10	DALcl2	DALcl2_ventral	FB
266536576	FB7G	FB7G_R	AVM10	DALcl2	DALcl2_ventral	FB
5813009882	FB7G	FB7G_R	AVM10	DALcl2	DALcl2_ventral	FB
915619188	FB7H	FB7H_L	AVM08	BAmv1	BAmv1	FB
1009375310	FB7H	FB7H_R	AVM08	BAmv1	BAmv1	FB
236330337	FB7I	FB7I_L	AVM10	DALcl2	DALcl2_ventral	FB
884921013	FB7I	FB7I_L	AVM10	DALcl2	DALcl2_ventral	FB
885262043	FB7I	FB7I_L	AVM10	DALcl2	DALcl2_ventral	FB
885262087	FB7I	FB7I_R	AVM10	DALcl2	DALcl2_ventral	FB
915951662	FB7I	FB7I_R	AVM10	DALcl2	DALcl2_ventral	FB
915610815	FB7J	FB7J_L	PDM21	DM6	DM6_dorso-medial	FB
947003825	FB7J	FB7J_L	PDM21	DM6	DM6_dorso-medial	FB
885599260	FB7J	FB7J_R	PDM21	DM6	DM6_dorso-medial	FB
915610725	FB7J	FB7J_R	PDM21	DM6	DM6_dorso-medial	FB
420842989	FB7K	FB7K_L	PDL05	CP2	CP2_dorsal	FB
916288456	FB7K	FB7K_L	PDL05	CP2	CP2_dorsal	FB
294800293	FB7K	FB7K_R	PDL05	CP2	CP2_dorsal	FB
5813081818	FB7K	FB7K_R	PDL05	CP2	CP2_dorsal	FB
204962646	FB7L	FB7L_L	PDL05	CP2	CP2_dorsal	FB
794622522	FB7L	FB7L_L	PDL05	CP2	CP2_dorsal	FB
884916654	FB7L	FB7L_R	PDL05	CP2	CP2_dorsal	FB
885262311	FB7L	FB7L_R	PDL05	CP2	CP2_dorsal	FB
234292899	FB7M	FB7M_L	PDM25	DPMpl2	DPMpl2	FB
295477903	FB7M	FB7M_R	PDM25	DPMpl2	DPMpl2	FB
5813016553	FB8A	FB8A_L	PDL05	CP2	CP2_dorsal	FB
948342190	FB8A	FB8A_L	PDL05	CP2	CP2_dorsal	FB
265120677	FB8A	FB8A_R	PDL05	CP2	CP2_dorsal	FB
295136778	FB8A	FB8A_R	PDL05	CP2	CP2_dorsal	FB
980391580	FB8A	FB8A_R	PDL05	CP2	CP2_dorsal	FB
668716892	FB8B	FB8B_L	PDM21	DM6	DM6_dorso-medial	FB
885262169	FB8B	FB8B_L	PDM21	DM6	DM6_dorso-medial	FB
949045811	FB8B	FB8B_R	PDM21	DM6	DM6_dorso-medial	FB
977995787	FB8B	FB8B_R	PDM21	DM6	DM6_dorso-medial	FB
483193732	FB8C	FB8C_L	PDM21	DM6	DM6_dorso-medial	FB
481199836	FB8C	FB8C_L	PDM21	DM6	DM6_dorso-medial	FB
885257860	FB8C	FB8C_R	PDM21	DM6	DM6_dorso-medial	FB
948363764	FB8C	FB8C_R	PDM21	DM6	DM6_dorso-medial	FB
5813058338	FB8D	FB8D_L	PDM25	DPMpl2	DPMpl2	FB
325489440	FB8D	FB8D_R	PDM25	DPMpl2	DPMpl2	FB
204613133	FB8E	FB8E_L	AVM10	DALcl2	DALcl2_ventral	FB
235985275	FB8E	FB8E_L	AVM10	DALcl2	DALcl2_ventral	FB
296160764	FB8E	FB8E_R	AVM10	DALcl2	DALcl2_ventral	FB
296880800	FB8E	FB8E_R	AVM10	DALcl2	DALcl2_ventral	FB
295820085	FB8E	FB8E_R	AVM10	DALcl2	DALcl2_ventral	FB
300455904	FB8F_a	FB8F_a_L	PDM25	DPMpl2	DPMpl2	FB
329102850	FB8F_a	FB8F_a_L	PDM25	DPMpl2	DPMpl2	FB
360466268	FB8F_a	FB8F_a_L	PDM25	DPMpl2	DPMpl2	FB
916633638	FB8F_a	FB8F_a_L	PDM25	DPMpl2	DPMpl2	FB
328930845	FB8F_a	FB8F_a_R	PDM25	DPMpl2	DPMpl2	FB
328213227	FB8F_a	FB8F_a_R	PDM25	DPMpl2	DPMpl2	FB
297178509	FB8F_a	FB8F_a_R	PDM25	DPMpl2	DPMpl2	FB
5812979942	FB8F_a	FB8F_a_R	PDM25	DPMpl2	DPMpl2	FB
205299889	FB8F_b	FB8F_b_L	PDM25	DPMpl2	DPMpl2	FB
265655867	FB8F_b	FB8F_b_L	PDM25	DPMpl2	DPMpl2	FB
298055752	FB8F_b	FB8F_b_L	PDM25	DPMpl2	DPMpl2	FB
916629616	FB8F_b	FB8F_b_L	PDM25	DPMpl2	DPMpl2	FB
296155122	FB8F_b	FB8F_b_R	PDM25	DPMpl2	DPMpl2	FB
297519807	FB8F_b	FB8F_b_R	PDM25	DPMpl2	DPMpl2	FB
297166053	FB8F_b	FB8F_b_R	PDM25	DPMpl2	DPMpl2	FB
5813069498	FB8F_b	FB8F_b_R	PDM25	DPMpl2	DPMpl2	FB
358424052	FB8G	FB8G_L	AVM10	DALcl2	DALcl2_ventral	FB
5813010809	FB8G	FB8G_L	AVM10	DALcl2	DALcl2_ventral	FB
885607728	FB8G	FB8G_L	AVM10	DALcl2	DALcl2_ventral	FB
296851261	FB8G	FB8G_R	AVM10	DALcl2	DALcl2_ventral	FB
358259842	FB8G	FB8G_R	AVM10	DALcl2	DALcl2_ventral	FB
421357275	FB8G	FB8G_R	AVM10	DALcl2	DALcl2_ventral	FB
203598499	FB8H	FB8H_L	PDL05	CP2	CP2_dorsal	FB
885940052	FB8H	FB8H_L	PDL05	CP2	CP2_dorsal	FB
948346519	FB8H	FB8H_L	PDL05	CP2	CP2_dorsal	FB
295820069	FB8H	FB8H_R	PDL05	CP2	CP2_dorsal	FB
885599043	FB8H	FB8H_R	PDL05	CP2	CP2_dorsal	FB
885940095	FB8H	FB8H_R	PDL05	CP2	CP2_dorsal	FB
916288689	FB8I	FB8I_L	AVM10	DALcl2	DALcl2_ventral	FB
916629686	FB8I	FB8I_L	AVM10	DALcl2	DALcl2_ventral	FB
296838079	FB8I	FB8I_R	AVM10	DALcl2	DALcl2_ventral	FB
296855409	FB8I	FB8I_R	AVM10	DALcl2	DALcl2_ventral	FB
885602804	FB9A	FB9A_L	PDM25	DPMpl2	DPMpl2	FB
885943925	FB9A	FB9A_L	PDM25	DPMpl2	DPMpl2	FB
886635309	FB9A	FB9A_L	PDM25	DPMpl2	DPMpl2	FB
296143798	FB9A	FB9A_R	PDM25	DPMpl2	DPMpl2	FB
295133452	FB9A	FB9A_R	PDM25	DPMpl2	DPMpl2	FB
5813127091	FB9A	FB9A_R	PDM25	DPMpl2	DPMpl2	FB
886284719	FB9B_a	FB9B_a_L	AVM10	DALcl2	DALcl2_ventral	FB
886285039	FB9B_a	FB9B_a_L	AVM10	DALcl2	DALcl2_ventral	FB
886280488	FB9B_a	FB9B_a_R	AVM10	DALcl2	DALcl2_ventral	FB
886280641	FB9B_a	FB9B_a_R	AVM10	DALcl2	DALcl2_ventral	FB
885943890	FB9B_b	FB9B_b_L	AVM10	DALcl2	DALcl2_ventral	FB
886280616	FB9B_b	FB9B_b_R	AVM10	DALcl2	DALcl2_ventral	FB
886285443	FB9B_b	FB9B_b(?)_L	AVM10	DALcl2	DALcl2_ventral	FB
886284941	FB9B_c	FB9B_c_L	AVM10	DALcl2	DALcl2_ventral	FB
886963259	FB9B_c	FB9B_c_L	AVM10	DALcl2	DALcl2_ventral	FB
326849964	FB9B_c	FB9B_c_R	AVM10	DALcl2	DALcl2_ventral	FB
886626370	FB9B_c	FB9B_c_R	AVM10	DALcl2	DALcl2_ventral	FB
885939885	FB9B_d	FB9B_d_L	AVM10	DALcl2	DALcl2_ventral	FB
886280332	FB9B_d	FB9B_d_L	AVM10	DALcl2	DALcl2_ventral	FB
885944105	FB9B_d	FB9B_d_R	AVM10	DALcl2	DALcl2_ventral	FB
886280235	FB9B_d	FB9B_d_R	AVM10	DALcl2	DALcl2_ventral	FB
886621686	FB9B_e	FB9B_e_L	AVM10	DALcl2	DALcl2_ventral	FB
886621751	FB9B_e	FB9B_e_L	AVM10	DALcl2	DALcl2_ventral	FB
326870795	FB9B_e	FB9B_e_R	AVM10	DALcl2	DALcl2_ventral	FB
295815897	FB9B_e	FB9B_e_R	AVM10	DALcl2	DALcl2_ventral	FB
885939366	FB9C_a	FB9C_a_L	PDM25	DPMpl2	DPMpl2	FB
916970190	FB9C_a	FB9C_a_L	PDM25	DPMpl2	DPMpl2	FB
451356082	FB9C_a	FB9C_a_R	PDM25	DPMpl2	DPMpl2	FB
855250466	FB9C_a	FB9C_a_R	PDM25	DPMpl2	DPMpl2	FB
5813013524	FB9C_b	FB9C_b_L	PDM25	DPMpl2	DPMpl2	FB
5813013525	FB9C_b	FB9C_b_L	PDM25	DPMpl2	DPMpl2	FB
295141618	FB9C_b	FB9C_b_R	PDM25	DPMpl2	DPMpl2	FB
482050067	FB9C_b	FB9C_b_R	PDM25	DPMpl2	DPMpl2	FB
1509439784	GLNO	GLNO(LAL-NO1)_L	AVM08	BAmv1	BAmv1	NO
1509098829	GLNO	GLNO(LAL-NO1)_L	AVM08	BAmv1	BAmv1	NO
1539994995	GLNO	GLNO(LAL-NO1)_R	AVM08	BAmv1	BAmv1	NO
1600420555	GLNO	GLNO(LAL-NO1)_R	AVM08	BAmv1	BAmv1	NO
1097407853	IbSpsP	IbSpsP(PB17)_L2	PDM21	DM6	DM6_dorso-medial	PB
943269573	IbSpsP	IbSpsP(PB17)_L2/4	PDM21	DM6	DM6_dorso-medial	PB
1128097470	IbSpsP	IbSpsP(PB17)_L2/R2/4	PDM21	DM6	DM6_dorso-medial	PB
973963898	IbSpsP	IbSpsP(PB17)_L3/4	PDM21	DM6	DM6_dorso-medial	PB
5813041382	IbSpsP	IbSpsP(PB17)_L4	PDM21	DM6	DM6_dorso-medial	PB
880875742	IbSpsP	IbSpsP(PB17)_L5/6	PDM21	DM6	DM6_dorso-medial	PB
1003672833	IbSpsP	IbSpsP(PB17)_L6/7	PDM21	DM6	DM6_dorso-medial	PB
942959557	IbSpsP	IbSpsP(PB17)_L6/7	PDM21	DM6	DM6_dorso-medial	PB
1066748608	IbSpsP	IbSpsP(PB17)_L8	PDM21	DM6	DM6_dorso-medial	PB
5813069339	IbSpsP	IbSpsP(PB17)_L9	PDM21	DM6	DM6_dorso-medial	PB
1128757926	IbSpsP	IbSpsP(PB17)_R2	PDM21	DM6	DM6_dorso-medial	PB
1035640810	IbSpsP	IbSpsP(PB17)_R2/3	PDM21	DM6	DM6_dorso-medial	PB
5813016150	IbSpsP	IbSpsP(PB17)_R3	PDM21	DM6	DM6_dorso-medial	PB
910787908	IbSpsP	IbSpsP(PB17)_R3/4/5	PDM21	DM6	DM6_dorso-medial	PB
941831818	IbSpsP	IbSpsP(PB17)_R3/4/5	PDM21	DM6	DM6_dorso-medial	PB
973894912	IbSpsP	IbSpsP(PB17)_R4	PDM21	DM6	DM6_dorso-medial	PB
910783805	IbSpsP	IbSpsP(PB17)_R5/6	PDM21	DM6	DM6_dorso-medial	PB
941814244	IbSpsP	IbSpsP(PB17)_R6	PDM21	DM6	DM6_dorso-medial	PB
940787029	IbSpsP	IbSpsP(PB17)_R6	PDM21	DM6	DM6_dorso-medial	PB
1095271087	IbSpsP	IbSpsP(PB17)_R7/8	PDM21	DM6	DM6_dorso-medial	PB
1095279301	IbSpsP	IbSpsP(PB17)_R7/9	PDM21	DM6	DM6_dorso-medial	PB
1125969140	IbSpsP	IbSpsP(PB17)_R8	PDM21	DM6	DM6_dorso-medial	PB
1188388754	IbSpsP	IbSpsP(PB17)_R9	PDM21	DM6	DM6_dorso-medial	PB
5813087532	IbSpsP	IbSpsP(PB17)_R9	PDM21	DM6	DM6_dorso-medial	PB
1568711739	LCNOp	LCNOp(LAL-NO3p)_L	AVM08	BAmv1	BAmv1	NO
1268568859	LCNOp	LCNOp(LAL-NO3p)_R	AVM08	BAmv1	BAmv1	NO
1540129092	LCNOpm	LCNOpm(LAL-NO3pm)_L	AVM08	BAmv1	BAmv1	NO
1513363614	LCNOpm	LCNOpm(LAL-NO3pm)_R	AVM08	BAmv1	BAmv1	NO
1480084038	LNO1	LNO1(LAL-NO2b)_L	N/A	DALv2pr	DALv2pr	NO
1480084042	LNO1	LNO1(LAL-NO2b)_L	N/A	DALv2pr	DALv2pr	NO
1450318227	LNO1	LNO1(LAL-NO2b)_R	N/A	DALv2pr	DALv2pr	NO
1511032500	LNO1	LNO1(LAL-NO2b)_R	N/A	DALv2pr	DALv2pr	NO
1509435552	LNO2	LNO2(LAL-NO2a)_L	N/A	BAmv1	BAmv1	NO
1448575109	LNO2	LNO2(LAL-NO2a)_R	N/A	BAmv1	BAmv1	NO
1326264840	LNO3	LNO3(LAL-NO2bilateral)_R	AVM16	DALv3pr	DALv3pr	NO
1539788837	LNOa	LNOa(LAL-NO3a)_L	AVM08	BAmv1	BAmv1	NO
1508956088	LNOa	LNOa(LAL-NO3a)_R	AVM08	BAmv1	BAmv1	NO
1095275456	LPsP	LPsP(PB13)_L	N/A	DOP	DOP	PB
881217171	LPsP	LPsP(PB13)_R	N/A	DOP	DOP	PB
5901220093	N/A	FB07?	N/A	DM6	DM6_dorso-medial	FB
5813061260	OA-VPM3	OA-VPM3(NO2/NO3)_L	N/A	SEZ2	SEZ2	FB
5813061260	OA-VPM3	OA-VPM3(NO2/NO3)_L	N/A	SEZ2	SEZ2	NO
329566174	OA-VPM3	OA-VPM3(NO2/NO3)_R	N/A	SEZ2	SEZ2	FB
329566174	OA-VPM3	OA-VPM3(NO2/NO3)_R	N/A	SEZ2	SEZ2	NO
911565408	P1-9	P1-9(PB19)_L	PVM11	SEZ1	SEZ1	PB
941469301	P1-9	P1-9(PB19)_R	PVM11	SEZ1	SEZ1	PB
1004018344	P6-8P9	P6-8P9(PB14)_L	PVM11	PBp1	PBp1	PB
911919815	P6-8P9	P6-8P9(PB14)_L	PVM11	PBp1	PBp1	PB
5813058389	P6-8P9	P6-8P9(PB14)_R	PVM11	PBp1	PBp1	PB
972513129	P6-8P9	P6-8P9(PB14)_R	PVM11	PBp1	PBp1	PB
295116205	SA1_a	SA1_a_R	AVM08	BAmv1	BAmv1	AB(R)
295141570	SA1_a	SA1_a_R	AVM08	BAmv1	BAmv1	AB(R)
294450495	SA1_a	SA1_a_R	AVM08	BAmv1	BAmv1	AB(R)
295819960	SA1_a	SA1_a_R	AVM08	BAmv1	BAmv1	AB(R)
1537323564	SA1_b	SA1_b_R	AVM08	BAmv1	BAmv1	AB(R)
296156918	SA1_b	SA1_b_R	AVM08	BAmv1	BAmv1	AB(R)
295474876	SA1_b	SA1_b_R	AVM08	BAmv1	BAmv1	AB(R)
888598546	SA1_b	SA1_b_R	AVM08	BAmv1	BAmv1	AB(R)
1536991299	SA1_c	SA1_c_R	AVM08	BAmv1	BAmv1	AB(R)
1478400968	SA2_a	SA2_a_cont_L	AVM08	BAmv1	BAmv1	AB(R)
1536986537	SA2_a	SA2_a_cont_L	AVM08	BAmv1	BAmv1	AB(R)
1536991376	SA2_a	SA2_a_cont_L	AVM08	BAmv1	BAmv1	AB(R)
1537327396	SA2_a	SA2_a_cont_L	AVM08	BAmv1	BAmv1	AB(R)
1537327465	SA2_b	SA2_b_cont_L	AVM08	BAmv1	BAmv1	AB(R)
1537327673	SA2_b	SA2_b_cont_L	AVM08	BAmv1	BAmv1	AB(R)
1537327732	SA2_b	SA2_b_cont_L	AVM08	BAmv1	BAmv1	AB(R)
5813082481	SA2_b	SA2_b_cont_L	AVM08	BAmv1	BAmv1	AB(R)
1505977586	SA3	SA3_bilateral_L	AVM08	BAmv1	BAmv1	AB(R)
1536986534	SA3	SA3_bilateral_L	AVM08	BAmv1	BAmv1	AB(R)
1536986927	SA3	SA3_bilateral_L	AVM08	BAmv1	BAmv1	AB(R)
327398074	SA3	SA3_bilateral_L	AVM08	BAmv1	BAmv1	AB(R)
1505977586	SA3	SA3_bilateral_L	AVM08	BAmv1	BAmv1	AB(L)
1536986534	SA3	SA3_bilateral_L	AVM08	BAmv1	BAmv1	AB(L)
1536986927	SA3	SA3_bilateral_L	AVM08	BAmv1	BAmv1	AB(L)
327398074	SA3	SA3_bilateral_L	AVM08	BAmv1	BAmv1	AB(L)
1536986560	SA3	SA3_bilateral_R	AVM08	BAmv1	BAmv1	AB(R)
295474441	SA3	SA3_bilateral_R	AVM08	BAmv1	BAmv1	AB(R)
5813009296	SA3	SA3_bilateral_R	AVM08	BAmv1	BAmv1	AB(R)
5813009324	SA3	SA3_bilateral_R	AVM08	BAmv1	BAmv1	AB(R)
1536986560	SA3	SA3_bilateral_R	AVM08	BAmv1	BAmv1	AB(L)
295474441	SA3	SA3_bilateral_R	AVM08	BAmv1	BAmv1	AB(L)
5813009296	SA3	SA3_bilateral_R	AVM08	BAmv1	BAmv1	AB(L)
5813009324	SA3	SA3_bilateral_R	AVM08	BAmv1	BAmv1	AB(L)
885944508	SAF	SAF(FB9)_L	AVM08	BAmv1	BAmv1	FB
886281051	SAF	SAF(FB9)_L	AVM08	BAmv1	BAmv1	FB
917311067	SAF	SAF(FB9)_L	AVM08	BAmv1	BAmv1	FB
885944508	SAF	SAF(FB9)_L	AVM08	BAmv1	BAmv1	AB(R)
886281051	SAF	SAF(FB9)_L	AVM08	BAmv1	BAmv1	AB(R)
917311067	SAF	SAF(FB9)_L	AVM08	BAmv1	BAmv1	AB(R)
885944508	SAF	SAF(FB9)_L	AVM08	BAmv1	BAmv1	AB(L)
886281051	SAF	SAF(FB9)_L	AVM08	BAmv1	BAmv1	AB(L)
296497316	SAF	SAF(FB9)_R	AVM08	BAmv1	BAmv1	FB
295473813	SAF	SAF(FB9)_R	AVM08	BAmv1	BAmv1	FB
388246273	SAF	SAF(FB9)_R	AVM08	BAmv1	BAmv1	FB
296497316	SAF	SAF(FB9)_R	AVM08	BAmv1	BAmv1	AB(R)
295473813	SAF	SAF(FB9)_R	AVM08	BAmv1	BAmv1	AB(R)
388246273	SAF	SAF(FB9)_R	AVM08	BAmv1	BAmv1	AB(R)
881212361	SpsP	SpsP(PB16)_L	PVM11	PBp1	PBp1	PB
911893174	SpsP	SpsP(PB16)_L	PVM11	PBp1	PBp1	PB
941136727	SpsP	SpsP(PB16)_R	PVM11	PBp1	PBp1	PB
941469110	SpsP	SpsP(PB16)_R	PVM11	PBp1	PBp1	PB
917647959	ExR1	ExR1(ring)_L	PDM04	DM4	DM4_central	FB
918334668	ExR1	ExR1(ring)_L	PDM03	DM3	DM3_central	FB
948709216	ExR1	ExR1(ring)_R	PDM04	DM4	DM4_central	FB
949710555	ExR1	ExR1(ring)_R	PDM03	DM3	DM3_central	FB
917647959	ExR1	ExR1(ring)_L	PDM04	DM4	DM4_central	EB
918334668	ExR1	ExR1(ring)_L	PDM03	DM3	DM3_central	EB
948709216	ExR1	ExR1(ring)_R	PDM04	DM4	DM4_central	EB
949710555	ExR1	ExR1(ring)_R	PDM03	DM3	DM3_central	EB
787762461	ExR2	ExR2(PPM3-EB-DAN/ring)_L	PVM09	DM6	DM6_central	EB
1136865339	ExR2	ExR2(PPM3-EB-DAN/ring)_L	PVM09	DM6	DM6_central	EB
1198330286	ExR2	ExR2(PPM3-EB-DAN/ring)_R	PVM09	DM6	DM6_central	EB
1449247522	ExR2	ExR2(PPM3-EB-DAN/ring)_R	PVM09	DM6	DM6_central	EB
919763043	ExR3	ExR3(ring)_L	PDM08	DM6	DM6_dorsal	FB
1036637638	ExR3	ExR3(ring)_R	PDM08	DM6	DM6_dorsal	FB
919763043	ExR3	ExR3(ring)_L	PDM08	DM6	DM6_dorsal	EB
1036637638	ExR3	ExR3(ring)_R	PDM08	DM6	DM6_dorsal	EB
1198330641	ExR4	ExR4(ring)_L	AVM08	BAmv1	BAmv1	EB
1730608428	ExR4	ExR4(ring)_R	AVM08	BAmv1	BAmv1	EB
541127846	ExR5	ExR5(ring)_L	PDM21	DM6	DM6_dorso-medial	EB
978733459	ExR5	ExR5(ring)_L	PDM21	DM6	DM6_dorso-medial	EB
1043825714	ExR5	ExR5(ring)_R	PDM21	DM6	DM6_dorso-medial	EB
5813060726	ExR5	ExR5(ring)_R	PDM21	DM6	DM6_dorso-medial	EB
541127846	ExR5	ExR5(ring)_L	PDM21	DM6	DM6_dorso-medial	FB
978733459	ExR5	ExR5(ring)_L	PDM21	DM6	DM6_dorso-medial	FB
1043825714	ExR5	ExR5(ring)_R	PDM21	DM6	DM6_dorso-medial	FB
5813060726	ExR5	ExR5(ring)_R	PDM21	DM6	DM6_dorso-medial	FB
858587718	ExR6	ExR6(ring)_R	AVM08	BAmv1	BAmv1	EB
1228692168	ExR6	ExR6(ring)_L	AVM08	BAmv1	BAmv1	EB
1005710800	ExR7	ExR7(ring)_L	PDM03	DM3	DM3_central	EB
1105882358	ExR7	ExR7(ring)_R	PDM03	DM3	DM3_central	EB
1259386264	ExR7	ExR7(ring)_R	PDM04	DM4	DM4_central	EB
5812987684	ExR7	ExR7(ring)_L	PDM04	DM4	DM4_central	EB
1228683492	ExR8	ExR8(ring)_L	PDM03	DM3	DM3_central	EB
1259718093	ExR8	ExR8(ring)_R	PDM03	DM3	DM3_central	EB
1290416713	ExR8	ExR8(ring)_L	PDM04	DM4	DM4_central	EB
1601715638	ExR8	ExR8(ring)_R	PDM04	DM4	DM4_central	EB
