# Supplementary material for: Lineages to circuits: the developmental and evolutionary architecture of information channels into the central complex
Source: J Comp Physiol A Neuroethol Sens Neural Behav Physiol. 2023 Mar 17;209(4):679–720. doi: 10.1007/s00359-023-01616-y (PMC10354165; doi:10.1007/s00359-023-01616-y)
Supplement: Supplementary file 27 — Supp. Table 2 Hemibrain TuBu neurons with their lineage assignments. (CSV 4 KB) [file 359_2023_1616_MOESM27_ESM.csv]

bodyId	type	instance	cellBodyFiber	HartensteinLineage	HartensteinHemilineage
1046726261	TuBu01	TuBu01_ABU_R	ADL06	DALcl1	DALcl1_dorsal
1047426385	TuBu01	TuBu01_ABU_R	ADL06	DALcl1	DALcl1_dorsal
1077459077	TuBu01	TuBu01_ABU_R	ADL06	DALcl1	DALcl1_dorsal
1077459090	TuBu01	TuBu01_ABU_R	ADL06	DALcl1	DALcl1_dorsal
1169898618	TuBu01	TuBu01_ABU_R	ADL06	DALcl1	DALcl1_dorsal
1047421689	TuBu06	TuBu06_SBU_R	ADL06	DALcl1	DALcl1_dorsal
1109163019	TuBu06	TuBu06_SBU_R	ADL06	DALcl1	DALcl1_dorsal
1170865953	TuBu06	TuBu06_SBU_R	ADL06	DALcl1	DALcl1_dorsal
1201615899	TuBu06	TuBu06_SBU_R	ADL06	DALcl1	DALcl1_dorsal
1110868515	TuBu07	TuBu07_SBU_R	ADL08	DALcl1	DALcl1_dorsal
1140862679	TuBu07	TuBu07_SBU_R	ADL08	DALcl1	DALcl1_dorsal
1141213129	TuBu07	TuBu07_SBU_R	ADL08	DALcl1	DALcl1_dorsal
5812986876	TuBu07	TuBu07_SBU_R	ADL08	DALcl1	DALcl1_dorsal
5813013678	TuBu07	TuBu07_SBU_R	ADL08	DALcl1	DALcl1_dorsal
5813014029	TuBu07	TuBu07_SBU_R	ADL08	DALcl1	DALcl1_dorsal
954679716	TuBu07	TuBu07_SBU_R	ADL08	DALcl1	DALcl1_dorsal
1077752379	TuBu08	TuBu08_SBU_R	ADL08	DALcl1	DALcl1_dorsal
1171207096	TuBu08	TuBu08_SBU_R	ADL08	DALcl1	DALcl1_dorsal
1170857299	TuBu08	TuBu08_SBU_R	ADL08	DALcl1	DALcl1_dorsal
1202241942	TuBu08	TuBu08_SBU_R	ADL08	DALcl1	DALcl1_dorsal
1201624330	TuBu08	TuBu08_SBU_R	ADL08	DALcl1	DALcl1_dorsal
1232983358	TuBu08	TuBu08_SBU_R	ADL08	DALcl1	DALcl1_dorsal
1233281209	TuBu08	TuBu08_SBU_R	ADL08	DALcl1	DALcl1_dorsal
5812987236	TuBu08	TuBu08_SBU_R	ADL08	DALcl1	DALcl1_dorsal
5813069696	TuBu08	TuBu08_SBU_R	ADL08	DALcl1	DALcl1_dorsal
5813016915	TuBu08	TuBu08_SBU_R	ADL08	DALcl1	DALcl1_dorsal
1078447660	TuBu09	TuBu09_SBU_R	ADL08	DALcl1	DALcl1_dorsal
1105839176	TuBu09	TuBu09_SBU_R	ADL08	DALcl1	DALcl1_dorsal
1110164795	TuBu09	TuBu09_SBU_R	ADL08	DALcl1	DALcl1_dorsal
1110173824	TuBu09	TuBu09_SBU_R	ADL08	DALcl1	DALcl1_dorsal
1109478369	TuBu09	TuBu09_SBU_R	ADL08	DALcl1	DALcl1_dorsal
1141195327	TuBu09	TuBu09_SBU_R	ADL08	DALcl1	DALcl1_dorsal
1171613286	TuBu09	TuBu09_SBU_R	ADL08	DALcl1	DALcl1_dorsal
1171902272	TuBu09	TuBu09_SBU_R	ADL08	DALcl1	DALcl1_dorsal
1171954356	TuBu09	TuBu09_SBU_R	ADL08	DALcl1	DALcl1_dorsal
1200290859	TuBu09	TuBu09_SBU_R	ADL08	DALcl1	DALcl1_dorsal
1229633648	TuBu09	TuBu09_SBU_R	ADL08	DALcl1	DALcl1_dorsal
1078443080	TuBu10	TuBu10_SBU_R	ADL08	DALcl1	DALcl1_dorsal
1140508414	TuBu10	TuBu10_SBU_R	ADL08	DALcl1	DALcl1_dorsal
1140517447	TuBu10	TuBu10_SBU_R	ADL08	DALcl1	DALcl1_dorsal
1171613107	TuBu10	TuBu10_SBU_R	ADL08	DALcl1	DALcl1_dorsal
1167563540	TuBu10	TuBu10_SBU_R	ADL08	DALcl1	DALcl1_dorsal
1201961255	TuBu10	TuBu10_SBU_R	ADL08	DALcl1	DALcl1_dorsal
1232979445	TuBu10	TuBu10_SBU_R	ADL08	DALcl1	DALcl1_dorsal
5812979232	TuBu10	TuBu10_SBU_R	ADL08	DALcl1	DALcl1_dorsal
5813065506	TuBu10	TuBu10_SBU_R	ADL08	DALcl1	DALcl1_dorsal
1108459071	TuBu02	TuBu02_IBU_R	ADL06	DALcl2	DALcl2_dorsal
1108485790	TuBu02	TuBu02_IBU_R	ADL06	DALcl2	DALcl2_dorsal
1108166986	TuBu02	TuBu02_IBU_R	ADL06	DALcl2	DALcl2_dorsal
1140189329	TuBu02	TuBu02_IBU_R	ADL06	DALcl2	DALcl2_dorsal
1139516013	TuBu02	TuBu02_IBU_R	ADL06	DALcl2	DALcl2_dorsal
1169576040	TuBu02	TuBu02_IBU_R	ADL06	DALcl2	DALcl2_dorsal
1200942353	TuBu02	TuBu02_IBU_R	ADL06	DALcl2	DALcl2_dorsal
1015700298	TuBu03	TuBu03_IBU_R	ADL06	DALcl2	DALcl2_dorsal
1015385741	TuBu03	TuBu03_IBU_R	ADL06	DALcl2	DALcl2_dorsal
1077434447	TuBu03	TuBu03_IBU_R	ADL06	DALcl2	DALcl2_dorsal
1077778701	TuBu03	TuBu03_IBU_R	ADL06	DALcl2	DALcl2_dorsal
1077778869	TuBu03	TuBu03_IBU_R	ADL06	DALcl2	DALcl2_dorsal
1077783627	TuBu03	TuBu03_IBU_R	ADL06	DALcl2	DALcl2_dorsal
1140534972	TuBu03	TuBu03_IBU_R	ADL06	DALcl2	DALcl2_dorsal
1140240894	TuBu03	TuBu03_IBU_R	ADL06	DALcl2	DALcl2_dorsal
1171910380	TuBu03	TuBu03_IBU_R	ADL06	DALcl2	DALcl2_dorsal
1200610109	TuBu03	TuBu03_IBU_R	ADL06	DALcl2	DALcl2_dorsal
1298804357	TuBu03	TuBu03_IBU_R	ADL06	DALcl2	DALcl2_dorsal
1108152508	TuBu04	TuBu04_IBU_R	ADL06	DALcl2	DALcl2_dorsal
1109158650	TuBu04	TuBu04_IBU_R	ADL06	DALcl2	DALcl2_dorsal
1139515440	TuBu04	TuBu04_IBU_R	ADL06	DALcl2	DALcl2_dorsal
1139524692	TuBu04	TuBu04_IBU_R	ADL06	DALcl2	DALcl2_dorsal
5812986547	TuBu04	TuBu04_IBU_R	ADL06	DALcl2	DALcl2_dorsal
1046735096	TuBu05	TuBu05_SBU_R	ADL08	DALcl2	DALcl2_dorsal
1140872223	TuBu05	TuBu05_SBU_R	ADL06	DALcl2	DALcl2_dorsal
1200605580	TuBu05	TuBu05_SBU_R	ADL08	DALcl2	DALcl2_dorsal
1200273581	TuBu05	TuBu05_SBU_R	ADL08	DALcl2	DALcl2_dorsal
5812986870	TuBu05	TuBu05_SBU_R	ADL06	DALcl2	DALcl2_dorsal
