# Supplementary material for: Lineages to circuits: the developmental and evolutionary architecture of information channels into the central complex
Source: J Comp Physiol A Neuroethol Sens Neural Behav Physiol. 2023 Mar 17;209(4):679–720. doi: 10.1007/s00359-023-01616-y (PMC10354165; doi:10.1007/s00359-023-01616-y)
Supplement: Supplementary file 28 — Supp. Table 3Assignment to dorsal and ventral subpopulations of DALcl2v fan-shaped body neurons. (XLSX 12 KB) [file 359_2023_1616_MOESM28_ESM.xlsx]

## Sheet: Sheet1
bodyId	type	instance	HartensteinLineage	HartensteinHemilineage	LE_bundle
1016192580	FB4O	FB4O_R	DALcl2	DALcl2_ventral	ventral
768224139	FB4O	FB4O_R	DALcl2	DALcl2_ventral	ventral
1101474458	FB4P_a	FB4P_a_R	DALcl2	DALcl2_ventral	dorsal
893741163	FB4P_a	FB4P_a_R	DALcl2	DALcl2_ventral	dorsal
5813075748	FB4P_b	FB4P_b_R	DALcl2	DALcl2_ventral	dorsal	edge
862036858	FB4P_b	FB4P_b_R	DALcl2	DALcl2_ventral	dorsal	edge
5812983846	FB4P_b	FB4P_b_R	DALcl2	DALcl2_ventral	ventral
5813079193	FB4P_b	FB4P_b_R	DALcl2	DALcl2_ventral	ventral
859977121	FB4Q_a	FB4Q_a_R	DALcl2	DALcl2_ventral	dorsal
1132168616	FB4Q_b	FB4Q_b_R	DALcl2	DALcl2_ventral	dorsal
1168603800	FB4Q_b	FB4Q_b_R	DALcl2	DALcl2_ventral	dorsal
1131840673	FB4R	FB4R_R	DALcl2	DALcl2_ventral	ventral
5813060701	FB5AA	FB5AA_R	DALcl2	DALcl2_ventral	dorsal
486842208	FB5C	FB5C_R	DALcl2	DALcl2_ventral	dorsal
890671753	FB5D	FB5D_R	DALcl2	DALcl2_ventral	dorsal
5813021247	FB5E	FB5E_R	DALcl2	DALcl2_ventral	dorsal
705463539	FB5F	FB5F_R	DALcl2	DALcl2_ventral	dorsal
329983926	FB5G	FB5G_R	DALcl2	DALcl2_ventral	dorsal
297908595	FB5G	FB5G_R	DALcl2	DALcl2_ventral	dorsal
514807275	FB5G	FB5G_R	DALcl2	DALcl2_ventral	dorsal
578936675	FB5G	FB5G_R	DALcl2	DALcl2_ventral	dorsal
1039400642	FB5O	FB5O_R	DALcl2	DALcl2_ventral	dorsal
1039080957	FB5P	FB5P_R	DALcl2	DALcl2_ventral	ventral
1102191395	FB5P	FB5P_R	DALcl2	DALcl2_ventral	ventral
607933758	FB5Q	FB5Q_R	DALcl2	DALcl2_ventral	dorsal
640665331	FB5Q	FB5Q_R	DALcl2	DALcl2_ventral	dorsal
828934059	FB5T	FB5T_R	DALcl2	DALcl2_ventral	ventral
1020280792	FB5V	FB5V_R	DALcl2	DALcl2_ventral	ventral
1050266721	FB5V	FB5V_R	DALcl2	DALcl2_ventral	ventral
1050935614	FB5V	FB5V_R	DALcl2	DALcl2_ventral	ventral
1113371822	FB5V	FB5V_R	DALcl2	DALcl2_ventral	ventral
1163898298	FB5V	FB5V_R	DALcl2	DALcl2_ventral	ventral
864073833	FB5V	FB5V_R	DALcl2	DALcl2_ventral	ventral
926490072	FB5V	FB5V_R	DALcl2	DALcl2_ventral	ventral
988909130	FB5V	FB5V_R	DALcl2	DALcl2_ventral	ventral
989228019	FB5V	FB5V_R	DALcl2	DALcl2_ventral	ventral
1101487727	FB5X	FB5X_R	DALcl2	DALcl2_ventral	dorsal
705118017	FB5X	FB5X_R	DALcl2	DALcl2_ventral	dorsal
768932330	FB5X	FB5X_R	DALcl2	DALcl2_ventral	dorsal
642365841	FB5Z	FB5Z_R	DALcl2	DALcl2_ventral	ventral
977006924	FB5Z	FB5Z_R	DALcl2	DALcl2_ventral	ventral
298944444	FB6U	FB6U_R	DALcl2	DALcl2_ventral	dorsal
977002744	FB6U	FB6U_R	DALcl2	DALcl2_ventral	dorsal
915960293	FB6V	FB6V_R	DALcl2	DALcl2_ventral	dorsal
1071121755	FB6W	FB6W_R	DALcl2	DALcl2_ventral	dorsal
422742649	FB6X	FB6X_R	DALcl2	DALcl2_ventral	ventral	edge
329638509	FB7E	FB7E_R	DALcl2	DALcl2_ventral	ventral
361364000	FB7E	FB7E_R	DALcl2	DALcl2_ventral	ventral
5813071475	FB7E	FB7E_R	DALcl2	DALcl2_ventral	ventral
266536576	FB7G	FB7G_R	DALcl2	DALcl2_ventral	dorsal
5813009882	FB7G	FB7G_R	DALcl2	DALcl2_ventral	dorsal
885262087	FB7I	FB7I_R	DALcl2	DALcl2_ventral	dorsal
915951662	FB7I	FB7I_R	DALcl2	DALcl2_ventral	dorsal
296160764	FB8E	FB8E_R	DALcl2	DALcl2_ventral	dorsal
296880800	FB8E	FB8E_R	DALcl2	DALcl2_ventral	dorsal
295820085	FB8E	FB8E_R	DALcl2	DALcl2_ventral	dorsal
296851261	FB8G	FB8G_R	DALcl2	DALcl2_ventral	dorsal
358259842	FB8G	FB8G_R	DALcl2	DALcl2_ventral	dorsal
421357275	FB8G	FB8G_R	DALcl2	DALcl2_ventral	dorsal
296838079	FB8I	FB8I_R	DALcl2	DALcl2_ventral	ventral
296855409	FB8I	FB8I_R	DALcl2	DALcl2_ventral	ventral
886280488	FB9B_a	FB9B_a_R	DALcl2	DALcl2_ventral	dorsal
886280641	FB9B_a	FB9B_a_R	DALcl2	DALcl2_ventral	dorsal
886280616	FB9B_b	FB9B_b_R	DALcl2	DALcl2_ventral	dorsal
326849964	FB9B_c	FB9B_c_R	DALcl2	DALcl2_ventral	dorsal
886626370	FB9B_c	FB9B_c_R	DALcl2	DALcl2_ventral	dorsal
885944105	FB9B_d	FB9B_d_R	DALcl2	DALcl2_ventral	dorsal
886280235	FB9B_d	FB9B_d_R	DALcl2	DALcl2_ventral	dorsal
326870795	FB9B_e	FB9B_e_R	DALcl2	DALcl2_ventral	dorsal
295815897	FB9B_e	FB9B_e_R	DALcl2	DALcl2_ventral	dorsal
299626157	SMP170	SMP170_R	DALcl2	DALcl2_ventral	dorsal
361700223	SMP170	SMP170_R	DALcl2	DALcl2_ventral	dorsal
