# Supplementary material for: Lineages to circuits: the developmental and evolutionary architecture of information channels into the central complex
Source: J Comp Physiol A Neuroethol Sens Neural Behav Physiol. 2023 Mar 17;209(4):679–720. doi: 10.1007/s00359-023-01616-y (PMC10354165; doi:10.1007/s00359-023-01616-y)
Supplement: Supplementary file 29 — Supp. Table 4 Assignment to dorsal and ventral subpopulations of CP2d fan-shaped body neurons. (XLSX 12 KB) [file 359_2023_1616_MOESM29_ESM.xlsx]

## Sheet: results (2)
bodyId	type	instance	HartensteinLineage	HartensteinHemilineage	Bundle
265120597	FB1D	FB1D_R	CP2	CP2_dorsal	ventral
294791509	FB1D	FB1D_R	CP2	CP2_dorsal	ventral
1224254199	FB1E_a	FB1E_a_R	CP2	CP2_dorsal	ventral
1293468282	FB1E_a	FB1E_a_R	CP2	CP2_dorsal	ventral
295136965	FB1E_b	FB1E_b_R	CP2	CP2_dorsal	ventral
1168625046	FB2E	FB2E_R	CP2	CP2_dorsal	ventral
760686202	FB2E	FB2E_R	CP2	CP2_dorsal	ventral
1224595608	FB2F_a	FB2F_a_R	CP2	CP2_dorsal	ventral
453765256	FB2F_a	FB2F_a_R	CP2	CP2_dorsal	ventral
670651346	FB2F_a	FB2F_a_R	CP2	CP2_dorsal	ventral
1224258904	FB2F_b	FB2F_b_R	CP2	CP2_dorsal	ventral
546852112	FB2F_b	FB2F_b_R	CP2	CP2_dorsal	ventral
640298617	FB2F_b	FB2F_b_R	CP2	CP2_dorsal	ventral
700999023	FB2F_c	FB2F_c_R	CP2	CP2_dorsal	ventral
949986251	FB2F_c	FB2F_c_R	CP2	CP2_dorsal	ventral
981362334	FB2G_a	FB2G_a_R	CP2	CP2_dorsal	ventral
1168283924	FB2G_b	FB2G_b_R	CP2	CP2_dorsal	ventral
452401246	FB2G_b	FB2G_b_R	CP2	CP2_dorsal	ventral
5813078563	FB2H_a	FB2H_a_R	CP2	CP2_dorsal	ventral
732034061	FB2H_b	FB2H_b_R	CP2	CP2_dorsal	ventral
1224595644	FB2I_a	FB2I_a_R	CP2	CP2_dorsal	ventral
1255289329	FB2I_a	FB2I_a_R	CP2	CP2_dorsal	ventral
1286323786	FB2I_a	FB2I_a_R	CP2	CP2_dorsal	ventral
575845494	FB2I_a	FB2I_a_R	CP2	CP2_dorsal	ventral
667931999	FB2I_a	FB2I_a_R	CP2	CP2_dorsal	ventral
789308735	FB2I_b	FB2I_b_R	CP2	CP2_dorsal	ventral
1255979929	FB2J	FB2J_R	CP2	CP2_dorsal	ventral
730337785	FB2J	FB2J_R	CP2	CP2_dorsal	ventral
1255630284	FB2M	FB2M_R	CP2	CP2_dorsal	ventral
1255630350	FB2M	FB2M_R	CP2	CP2_dorsal	ventral
1255634702	FB2M	FB2M_R	CP2	CP2_dorsal	ventral
548907426	FB4X	FB4X_R	CP2	CP2_dorsal	dorsal
362715189	FB5H	FB5H_R	CP2	CP2_dorsal	dorsal
423770604	FB5I	FB5I_R	CP2	CP2_dorsal	dorsal
1008378609	FB5Y	FB5Y_R	CP2	CP2_dorsal	ventral
977338882	FB5Y	FB5Y_R	CP2	CP2_dorsal	ventral
5813055834	FB6A	FB6A_R	CP2	CP2_dorsal	dorsal
5813061495	FB6A	FB6A_R	CP2	CP2_dorsal	dorsal
946308203	FB6A	FB6A_R	CP2	CP2_dorsal	dorsal
915610561	FB6B	FB6B_R	CP2	CP2_dorsal	ventral
946645313	FB6C_a	FB6C_a_R	CP2	CP2_dorsal	dorsal
5813057169	FB6C_b	FB6C_b_R	CP2	CP2_dorsal	dorsal
5813019588	FB6C_b	FB6C_b_R	CP2	CP2_dorsal	dorsal
946641212	FB6D	FB6D_R	CP2	CP2_dorsal	dorsal
5813049824	FB6E	FB6E_R	CP2	CP2_dorsal	dorsal
513788774	FB6F	FB6F_R	CP2	CP2_dorsal	dorsal
329289084	FB6G	FB6G_R	CP2	CP2_dorsal	dorsal
5813020684	FB6H	FB6H_R	CP2	CP2_dorsal	dorsal
452029745	FB6I	FB6I_R	CP2	CP2_dorsal	dorsal
979065964	FB6Z	FB6Z_R	CP2	CP2_dorsal	dorsal
297183251	FB7A	FB7A_R	CP2	CP2_dorsal	dorsal
327203386	FB7A	FB7A_R	CP2	CP2_dorsal	dorsal
5813020735	FB7A	FB7A_R	CP2	CP2_dorsal	dorsal
5813020698	FB7B	FB7B_R	CP2	CP2_dorsal	dorsal
294800293	FB7K	FB7K_R	CP2	CP2_dorsal	dorsal
5813081818	FB7K	FB7K_R	CP2	CP2_dorsal	dorsal
884916654	FB7L	FB7L_R	CP2	CP2_dorsal	ventral
885262311	FB7L	FB7L_R	CP2	CP2_dorsal	ventral
265120677	FB8A	FB8A_R	CP2	CP2_dorsal	ventral
295136778	FB8A	FB8A_R	CP2	CP2_dorsal	ventral
980391580	FB8A	FB8A_R	CP2	CP2_dorsal	ventral
295820069	FB8H	FB8H_R	CP2	CP2_dorsal	ventral
885599043	FB8H	FB8H_R	CP2	CP2_dorsal	ventral
885940095	FB8H	FB8H_R	CP2	CP2_dorsal	ventral
